# Supplementary material for: Automated Live-Cell Imaging of Synapses in Rat and Human Neuronal Cultures
Source: Front Cell Neurosci. 2019 Oct 17;13:467. doi: 10.3389/fncel.2019.00467 (PMC6811609; doi:10.3389/fncel.2019.00467)
Supplement: Supplementary file 2 [file Data_Sheet_1.ZIP]

Archive with 112 entries (65 files):
- ASIA-pipelines/.git/
- ASIA-pipelines/.git/COMMIT_EDITMSG
- ASIA-pipelines/.git/config
- ASIA-pipelines/.git/description
- ASIA-pipelines/.git/FETCH_HEAD
- ASIA-pipelines/.git/HEAD
- ASIA-pipelines/.git/hooks/
- ASIA-pipelines/.git/hooks/applypatch-msg.sample
- ASIA-pipelines/.git/hooks/commit-msg.sample
- ASIA-pipelines/.git/hooks/fsmonitor-watchman.sample
- ASIA-pipelines/.git/hooks/post-update.sample
- ASIA-pipelines/.git/hooks/pre-applypatch.sample
- ASIA-pipelines/.git/hooks/pre-commit.sample
- ASIA-pipelines/.git/hooks/prepare-commit-msg.sample
- ASIA-pipelines/.git/hooks/pre-push.sample
- ASIA-pipelines/.git/hooks/pre-rebase.sample
- ASIA-pipelines/.git/hooks/pre-receive.sample
- ASIA-pipelines/.git/hooks/update.sample
- ASIA-pipelines/.git/index
- ASIA-pipelines/.git/info/
- ASIA-pipelines/.git/info/exclude
- ASIA-pipelines/.git/logs/
- ASIA-pipelines/.git/logs/HEAD
- ASIA-pipelines/.git/logs/refs/
- ASIA-pipelines/.git/logs/refs/heads/
- ASIA-pipelines/.git/logs/refs/heads/master
- ASIA-pipelines/.git/logs/refs/remotes/
- ASIA-pipelines/.git/logs/refs/remotes/origin/
- ASIA-pipelines/.git/logs/refs/remotes/origin/HEAD
- ASIA-pipelines/.git/logs/refs/remotes/origin/master
- ASIA-pipelines/.git/objects/
- ASIA-pipelines/.git/objects/01/
- ASIA-pipelines/.git/objects/01/a6015b43194416ccdcd04ce078d583a5b26abb
- ASIA-pipelines/.git/objects/0c/
- ASIA-pipelines/.git/objects/0c/556f44e7e0d2db160f26473a266f3ca9a55667
- ASIA-pipelines/.git/objects/14/
- ASIA-pipelines/.git/objects/14/9be185e93de21933b7f49e5b7771e419f7fd5f
- ASIA-pipelines/.git/objects/16/
- ASIA-pipelines/.git/objects/16/95bbd03ea6c24a2aee9841e3b8b386f6d3219f
- ASIA-pipelines/.git/objects/19/
- ASIA-pipelines/.git/objects/19/afabaf52799e7154b9e1ac8ad302e38c3f5257
- ASIA-pipelines/.git/objects/1a/
- ASIA-pipelines/.git/objects/1a/0fcb2c48f84aedab674d07ad5a9bf7bc518071
- ASIA-pipelines/.git/objects/21/
- ASIA-pipelines/.git/objects/21/f19368a1e54628d8460b7b715d57ee2c5ad4c5
- ASIA-pipelines/.git/objects/29/
- ASIA-pipelines/.git/objects/29/5fc0e65b4f5abba8b911bf832c0b329a2451c7
- ASIA-pipelines/.git/objects/45/
- ASIA-pipelines/.git/objects/45/ed3a8225cc1fe30efe2f0e39df9883bc20c7fd
- ASIA-pipelines/.git/objects/58/
- ASIA-pipelines/.git/objects/58/49d9d3e9fba63f1cad8d60edd35c199988be52
- ASIA-pipelines/.git/objects/70/
- ASIA-pipelines/.git/objects/70/121073991c3522c17730d7b8265bfe42690c18
- ASIA-pipelines/.git/objects/77/
- ASIA-pipelines/.git/objects/77/ea91b10cbbad08d6acd5601f78f10189820993
- ASIA-pipelines/.git/objects/83/
- ASIA-pipelines/.git/objects/83/0733cce3d7e3d9b6c3a7c6482002fe48ee3de0
- ASIA-pipelines/.git/objects/85/
- ASIA-pipelines/.git/objects/85/912bf39ac0a2821eb8a87eae8437e51d90ef86
- ASIA-pipelines/.git/objects/8a/
- ASIA-pipelines/.git/objects/8a/760bb92fa55a4cb1d832d697082e6eee360201
- ASIA-pipelines/.git/objects/93/
- ASIA-pipelines/.git/objects/93/80bd68315673fd4d2a3b45122cc8646e2698b9
- ASIA-pipelines/.git/objects/97/
- ASIA-pipelines/.git/objects/97/47d9b54eaf49ff85790d2f05d0807c9992609d
- ASIA-pipelines/.git/objects/9b/
- ASIA-pipelines/.git/objects/9b/89b908862a80820ef563da8332a904c3d429ff
- ASIA-pipelines/.git/objects/a1/
- ASIA-pipelines/.git/objects/a1/ff226f7d214c60629602e5b7e463368ed221a2
- ASIA-pipelines/.git/objects/a3/
- ASIA-pipelines/.git/objects/a3/fd3540c8cd97dcf61261bbf1413ba6b1e42857
- ASIA-pipelines/.git/objects/a6/
- ASIA-pipelines/.git/objects/a6/5dbe906dbaba7c541b1f6cbdbf588750e01c3e
- ASIA-pipelines/.git/objects/a7/
- ASIA-pipelines/.git/objects/a7/0713a4318a5ba6ca321464ec5ac150f00c545c
- ASIA-pipelines/.git/objects/bc/
- ASIA-pipelines/.git/objects/bc/0b39575fd0c5cf62972c11460036580704315b
- ASIA-pipelines/.git/objects/ca/
- ASIA-pipelines/.git/objects/ca/590fb9706ddefc3e4b2fc9d8504783821eb275
- ASIA-pipelines/.git/objects/cb/
- ASIA-pipelines/.git/objects/cb/a128af460e00d7c8ecc725554bd71c4722e2d4
- ASIA-pipelines/.git/objects/da/
- ASIA-pipelines/.git/objects/da/9bc8f868e55df2a300e885e68ef58661f9e08b
- ASIA-pipelines/.git/objects/f4/
- ASIA-pipelines/.git/objects/f4/d2f4a07d360f05d46198d01bd20a3850b72d4f
- ASIA-pipelines/.git/objects/f9/
- ASIA-pipelines/.git/objects/f9/59f2dfcaeb82596ccf416182f8a1a11e1d073e
- ASIA-pipelines/.git/objects/info/
- ASIA-pipelines/.git/objects/pack/
- ASIA-pipelines/.git/objects/pack/pack-3d06d24d0f94a337d95fa708e4b8e85d4de44247.idx
- ASIA-pipelines/.git/objects/pack/pack-3d06d24d0f94a337d95fa708e4b8e85d4de44247.pack
- ASIA-pipelines/.git/ORIG_HEAD
- ASIA-pipelines/.git/packed-refs
- ASIA-pipelines/.git/refs/
- ASIA-pipelines/.git/refs/heads/
- ASIA-pipelines/.git/refs/heads/master
- ASIA-pipelines/.git/refs/remotes/
- ASIA-pipelines/.git/refs/remotes/origin/
- ASIA-pipelines/.git/refs/remotes/origin/HEAD
- ASIA-pipelines/.git/refs/remotes/origin/master
- ASIA-pipelines/.git/refs/tags/
- ASIA-pipelines/.git/refs/tags/v0.1
- ASIA-pipelines/cellprofiler/
- ASIA-pipelines/cellprofiler/AnalyzePunctaAndParticles.cpproj
- ASIA-pipelines/cellprofiler/MakeMIP(redandgreen).cpproj
- ASIA-pipelines/fiji/
- ASIA-pipelines/fiji/DeconFileExhaustive_toSingleFile.py
- ASIA-pipelines/fiji/PunctaAnalysis.py
- ASIA-pipelines/metamorph/
- ASIA-pipelines/metamorph/IMA_File.IMA
- ASIA-pipelines/metamorph/Loop-for-Jobs_Puncta-Sizes.JNL
- ASIA-pipelines/metamorph/Puncta-Count-for-JOBS.JNL
