# Supplementary material for: Automated Live-Cell Imaging of Synapses in Rat and Human Neuronal Cultures
Source: Front Cell Neurosci. 2019 Oct 17;13:467. doi: 10.3389/fncel.2019.00467 (PMC6811609; doi:10.3389/fncel.2019.00467)
Supplement: Supplementary file 2 [file Data_Sheet_1.ZIP › ASIA-pipelines/metamorph/Loop-for-Jobs_Puncta-Sizes.JNL]

<Journal><Description>New Journal</Description><Version VersionNumber="2.4"/><CodeBlock><FunctionEntry GUID="{0x5e019877-0x37dc-0x48bd-0x8c-0x5-0xf9-0xd9-0x32-0xd3-0xba-0x8a}" FunctionName="Create Directory" Interactive="0" ApplicationName="journal" VersionNumber="1" CommandID="1" MetaJournal="000007FEE095BD58" IsCurrentVersion="1" Variables="000007FEE095BAB8" MissingImage="0"><Variable Type="String" Name="CreateDirectoryJNL.stCreateDirectory" NDimensions="0" Override="" OverrideVariable="">63 C:\Users\Thayer Lab\Desktop\Jobs_Analysis_Batch\Puncta-Overlays</Variable></FunctionEntry><FunctionEntry GUID="{0x3cef1e3b-0xe09c-0x11d3-0x93-0x9a-0x0-0x10-0x5a-0x4-0x2f-0x99}" FunctionName="Open Data Log" Interactive="0" ApplicationName="mmproc" VersionNumber="1" CommandID="2" MetaJournal="000007FEE3093848" IsCurrentVersion="1" Variables="000007FEE30935A8" MissingImage="0"><Variable Type="Logical" Name="jnlOpenDataLog.bOpenFile" NDimensions="0" Override="" OverrideVariable="">TRUE</Variable><Variable Type="Logical" Name="jnlOpenDataLog.bOpenDDE" NDimensions="0" Override="" OverrideVariable="">FALSE</Variable><Variable Type="String" Name="jnlOpenDataLog.stOpenFile" NDimensions="0" Override="" OverrideVariable="">56 C:\Users\Thayer Lab\Desktop\Jobs_Analysis_Batch\DATA.LOG</Variable><Variable Type="Integer" Name="jnlOpenDataLog.nOpenFileMode" NDimensions="0" Override="" OverrideVariable="">0</Variable><Variable Type="String" Name="jnlOpenDataLog.stDDEContext" NDimensions="0" Override="" OverrideVariable="">0 </Variable></FunctionEntry><FunctionEntry GUID="{0x3cef1e3e-0xe09c-0x11d3-0x93-0x9a-0x0-0x10-0x5a-0x4-0x2f-0x99}" FunctionName="Open Summary Log" Interactive="0" ApplicationName="mmproc" CommandID="3" VersionNumber="1" MissingImage="0" MetaJournal="000007FEE30945F8" IsCurrentVersion="1" Variables="000007FEE3094358"><Variable Type="Logical" Name="jnlOpenSummaryLog.bOpenFile" NDimensions="0" Override="" OverrideVariable="">TRUE</Variable><Variable Type="Logical" Name="jnlOpenSummaryLog.bOpenDDE" NDimensions="0" Override="" OverrideVariable="">FALSE</Variable><Variable Type="String" Name="jnlOpenSummaryLog.stOpenFile" NDimensions="0" Override="" OverrideVariable="">59 C:\Users\Thayer Lab\Desktop\Jobs_Analysis_Batch\Summary.LOG</Variable><Variable Type="Integer" Name="jnlOpenSummaryLog.nOpenFileMode" NDimensions="0" Override="" OverrideVariable="">0</Variable><Variable Type="String" Name="jnlOpenSummaryLog.stDDEContext" NDimensions="0" Override="" OverrideVariable="">0 </Variable></FunctionEntry><FunctionEntry GUID="{0x3cef1da7-0xe09c-0x11d3-0x93-0x9a-0x0-0x10-0x5a-0x4-0x2f-0x99}" FunctionName="Annotate Log File" Interactive="0" ApplicationName="mmproc" CommandID="4" VersionNumber="1" MissingImage="0" MetaJournal="000007FEE2F7A938" IsCurrentVersion="1" Variables="000007FEE2F7A698"><Variable Type="Integer" Name="jnlAnnotateLog.nLogType" NDimensions="0" Override="" OverrideVariable="">4</Variable><Variable Type="Logical" Name="jnlAnnotateLog.bDelimitAnnotation" NDimensions="0" Override="" OverrideVariable="">TRUE</Variable><Variable Type="String" Name="jnlAnnotateLog.stAnnotation" NDimensions="0" Override="" OverrideVariable="">137 Image Name ,Image Date and Time ,Count ,Average ,Std. Dev. ,Min ,Max ,Total , RedAverage ,RedSTD ,GreenAverage, GreenSTD, GreenHatAverage</Variable></FunctionEntry><FunctionEntry GUID="{0x5985ed21-0xa128-0x11d4-0xb9-0x4d-0x0-0x10-0x5a-0x6b-0xbf-0xf7}" FunctionName="Integrated Morphometry - Load State" ApplicationName="ima" VersionNumber="20060920" Interactive="1" CommandID="5" MissingImage="0" MetaJournal="000007FEE0B03E68" IsCurrentVersion="1" Variables="000007FEE0B03BC8"><Variable Type="String" Name="jnlLoadState.stLoadFileName" NDimensions="0" Override="" OverrideVariable="">62 C:\Users\Thayer Lab\Desktop\MM_test-image\1-18-17_JDR_Edit.IMA</Variable></FunctionEntry><FunctionEntry GUID="{0x79f5110b-0xe09c-0x11d3-0x93-0x9a-0x0-0x10-0x5a-0x4-0x2f-0x99}" FunctionName="Loop for all Images in Directory" Interactive="0" ApplicationName="lpalldir" CommandID="6" VersionNumber="20071003" MissingImage="0" MetaJournal="000007FEE0622488" IsCurrentVersion="1" Variables="000007FEE06221E8"><Variable Type="String" Name="jnlAllInDir.stOpenDir" NDimensions="0" Override="" OverrideVariable="">65 C:\Users\Thayer Lab\Desktop\Jobs_Analysis_Batch\ND2-Files-Go-Here</Variable><Variable Type="String" Name="jnlAllInDir.stJnlName" NDimensions="0" Override="" OverrideVariable="">55 NoPaint_puncta-count-for-jobs_multichanneltiffs_JDRedit</Variable><Variable Type="String" Name="jnlAllInDir.stJnlFile" NDimensions="0" Override="" OverrideVariable="">132 Z:\Thayer Lab Members (current)\Raybuck\High-Content-Imaging\MM-Journals\NoPaint_puncta-count-for-jobs_multichanneltiffs_JDRedit.jnl</Variable><Variable Type="Integer" Name="jnlAllInDir.iCloseChoice" NDimensions="0" Override="" OverrideVariable="">2</Variable><Variable Type="Integer" Name="jnlAllInDir.iSaveOption" NDimensions="0" Override="" OverrideVariable="">1</Variable><Variable Type="Logical" Name="jnlAllInDir.bConfirm" NDimensions="0" Override="" OverrideVariable="">FALSE</Variable><Variable Type="Logical" Name="jnlAllInDir.bIncludeSubDirectories" NDimensions="0" Override="" OverrideVariable="">TRUE</Variable></FunctionEntry><FunctionEntry GUID="{0x3cef1e3f-0xe09c-0x11d3-0x93-0x9a-0x0-0x10-0x5a-0x4-0x2f-0x99}" FunctionName="View Current Data Log" Interactive="0" ApplicationName="mmproc" VersionNumber="1" CommandID="7" MissingImage="0" MetaJournal="000007FEE3094A80" IsCurrentVersion="1" Variables="000007FEE30947E8"></FunctionEntry><FunctionEntry GUID="{0x3cef1e42-0xe09c-0x11d3-0x93-0x9a-0x0-0x10-0x5a-0x4-0x2f-0x99}" FunctionName="View Current Summary Log" Interactive="0" ApplicationName="mmproc" VersionNumber="1" CommandID="8" MissingImage="0" MetaJournal="000007FEE3095740" IsCurrentVersion="1" Variables="000007FEE30954A8"></FunctionEntry><FunctionEntry GUID="{0x3cef1e3a-0xe09c-0x11d3-0x93-0x9a-0x0-0x10-0x5a-0x4-0x2f-0x99}" FunctionName="Close Summary Log" Interactive="0" ApplicationName="mmproc" VersionNumber="1" CommandID="9" MissingImage="0" MetaJournal="000007FEE3093400" IsCurrentVersion="1" Variables="000007FEE3093168"></FunctionEntry><FunctionEntry GUID="{0x3cef1e37-0xe09c-0x11d3-0x93-0x9a-0x0-0x10-0x5a-0x4-0x2f-0x99}" FunctionName="Close Data Log" Interactive="0" ApplicationName="mmproc" VersionNumber="1" CommandID="10" MissingImage="0" MetaJournal="000007FEE3092740" IsCurrentVersion="1" Variables="000007FEE30924A8"></FunctionEntry></CodeBlock></Journal>
