# Supplementary material for: Automated Live-Cell Imaging of Synapses in Rat and Human Neuronal Cultures
Source: Front Cell Neurosci. 2019 Oct 17;13:467. doi: 10.3389/fncel.2019.00467 (PMC6811609; doi:10.3389/fncel.2019.00467)
Supplement: Supplementary file 2 [file Data_Sheet_1.ZIP › ASIA-pipelines/metamorph/Puncta-Count-for-JOBS.JNL]

<Journal><Description>Before running the journal pixel area should be classified at 8 to 80 pixels under Integrated Morphometry Analysis.  Checking a measuring option will give the number of objects counted in the Integrated Morphometry Analysis window when the journal is finished running.  </Description><Version VersionNumber="2.4"/><CodeBlock><CommentEntry>     Separate color channels and create maximum z-projection.  Also assigns the original filename to a variable.</CommentEntry><FunctionEntry GUID="{0x79f51114-0xe09c-0x11d3-0x93-0x9a-0x0-0x10-0x5a-0x4-0x2f-0x99}" FunctionName="Assign Variable" Interactive="0" ApplicationName="mmvar" VersionNumber="1" CommandID="1" MetaJournal="000007FED23AA0A8" IsCurrentVersion="1" Variables="000007FED23A9E08" MissingImage="0"><Variable Type="ULong" Name="jnlAssign.cbAssignData" NDimensions="0" Override="" OverrideVariable="">40</Variable><Variable Type="UByte" Name="jnlAssign.byAssignData" NDimensions="1" Lower1="1" Upper1="40" Override="" OverrideVariable="">20 0 0 0 214 1 0 0 125 1 0 0 9 0 0 0 11 0 0 0 111 114 103 73 109 97 103 101 0 73 109 97 103 101 46 110 97 109 101 0 </Variable></FunctionEntry><FunctionEntry VersionNumber="19970731" GUID="{0x79f510f0-0xe09c-0x11d3-0x93-0x9a-0x0-0x10-0x5a-0x4-0x2f-0x99}" FunctionName="Keep Planes" ApplicationName="keeppln" Interactive="0" ExecuteMode="1" CommandID="2" MetaJournal="000007FED2725CE8" IsCurrentVersion="1" Variables="000007FED2725A48" MissingImage="0"><Variable Type="Image" Name="jnlKeepPlanes.imSource" NDimensions="0" Override="" OverrideVariable="">m	1 5 10 0 1 -1 -1 25 point0000_seq0000B02_0000 </Variable><Variable Type="Image" Name="jnlKeepPlanes.imDest" NDimensions="0" Override="" OverrideVariable="">m	0 6 9 17 1 -1 -1 5 green </Variable><Variable Type="Integer" Name="jnlKeepPlanes.nPlanes" NDimensions="0" Override="" OverrideVariable="">27</Variable><Variable Type="Logical" Name="jnlKeepPlanes.bSelectedPlanes" NDimensions="1" Lower1="1" Upper1="27" Override="" OverrideVariable="">TRUE FALSE FALSE TRUE FALSE FALSE TRUE FALSE FALSE TRUE FALSE FALSE TRUE FALSE FALSE TRUE FALSE FALSE TRUE FALSE FALSE TRUE FALSE FALSE TRUE FALSE FALSE </Variable><Variable Type="Integer" Name="jnlKeepPlanes.Action" NDimensions="0" Override="" OverrideVariable="">2</Variable></FunctionEntry><FunctionEntry VersionNumber="1" GUID="{0x2262151a-0x6cbb-0x4729-0x9d-0x54-0xb5-0xa6-0x5e-0x73-0x2-0xb4}" FunctionName="Set LUT Model" ApplicationName="mmproc" Interactive="0" ExecuteMode="1" CommandID="3" MetaJournal="000007FEDC083EB8" IsCurrentVersion="1" Variables="000007FEDC083C18" MissingImage="0"><Variable Type="Image" Name="jnlSetLUT.imSrc" NDimensions="0" Override="" OverrideVariable="">m	1 7 10 0 1 2 0 8 Untitled </Variable><Variable Type="Integer" Name="jnlSetLUT.nLutModel" NDimensions="0" Override="" OverrideVariable="">3</Variable></FunctionEntry><FunctionEntry VersionNumber="19970731" GUID="{0x79f510f0-0xe09c-0x11d3-0x93-0x9a-0x0-0x10-0x5a-0x4-0x2f-0x99}" FunctionName="Keep Planes" ApplicationName="keeppln" Interactive="0" ExecuteMode="1" CommandID="4" MetaJournal="000007FED2725CE8" IsCurrentVersion="1" Variables="000007FED2725A48" MissingImage="0"><Variable Type="Image" Name="jnlKeepPlanes.imSource" NDimensions="0">m	1 5 10 0 1 -1 -1 25 point0000_seq0000B02_0000 </Variable><Variable Type="Image" Name="jnlKeepPlanes.imDest" NDimensions="0">m	0 6 9 17 1 -1 -1 3 red </Variable><Variable Type="Integer" Name="jnlKeepPlanes.nPlanes" NDimensions="0">27</Variable><Variable Type="Logical" Name="jnlKeepPlanes.bSelectedPlanes" NDimensions="1" Lower1="1" Upper1="27">FALSE TRUE FALSE FALSE TRUE FALSE FALSE TRUE FALSE FALSE TRUE FALSE FALSE TRUE FALSE FALSE TRUE FALSE FALSE TRUE FALSE FALSE TRUE FALSE FALSE TRUE FALSE </Variable><Variable Type="Integer" Name="jnlKeepPlanes.Action" NDimensions="0">2</Variable></FunctionEntry><FunctionEntry VersionNumber="1" GUID="{0x2262151a-0x6cbb-0x4729-0x9d-0x54-0xb5-0xa6-0x5e-0x73-0x2-0xb4}" FunctionName="Set LUT Model" ApplicationName="mmproc" Interactive="0" ExecuteMode="1" CommandID="5" MetaJournal="000007FEDC083EB8" IsCurrentVersion="1" Variables="000007FEDC083C18" MissingImage="0"><Variable Type="Image" Name="jnlSetLUT.imSrc" NDimensions="0" Override="" OverrideVariable="">m	1 7 10 0 1 4 0 10 Untitled-2 </Variable><Variable Type="Integer" Name="jnlSetLUT.nLutModel" NDimensions="0" Override="" OverrideVariable="">2</Variable></FunctionEntry><FunctionEntry GUID="{0x3cef1e54-0xe09c-0x11d3-0x93-0x9a-0x0-0x10-0x5a-0x4-0x2f-0x99}" FunctionName="Close" ApplicationName="mmproc" Interactive="0" ExecuteMode="1" VersionNumber="1" CommandID="6" MetaJournal="000007FEDC15FCE8" IsCurrentVersion="1" Variables="000007FEDC15FA48" MissingImage="0"><Variable Type="Image" Name="jnlCloseImage.im" NDimensions="0">m	1 5 9 0 1 -1 -1 5 Jw001 </Variable><Variable Type="Logical" Name="jnlCloseImage.bSaveIt" NDimensions="0">FALSE</Variable></FunctionEntry><FunctionEntry GUID="{0x3cef1e90-0xe09c-0x11d3-0x93-0x9a-0x0-0x10-0x5a-0x4-0x2f-0x99}" FunctionName="Stack Arithmetic" ApplicationName="mmproc" Interactive="0" ExecuteMode="1" VersionNumber="20071131" CommandID="7" MetaJournal="000007FEDC1F7FE8" IsCurrentVersion="1" Variables="000007FEDC1F7D48" MissingImage="0"><Variable Type="Integer" Name="stackOpsJNL.iOperation" NDimensions="0" Override="" OverrideVariable="">3</Variable><Variable Type="Image" Name="stackOpsJNL.imStack" NDimensions="0" Override="" OverrideVariable="">m	1 7 10 0 1 2 0 3 Red </Variable><Variable Type="Image" Name="stackOpsJNL.imResult" NDimensions="0" Override="" OverrideVariable="">m	0 6 9 17 1 -1 -1 7 Maximum </Variable></FunctionEntry><FunctionEntry GUID="{0x79f51114-0xe09c-0x11d3-0x93-0x9a-0x0-0x10-0x5a-0x4-0x2f-0x99}" FunctionName="Assign Variable" Interactive="0" ApplicationName="mmvar" VersionNumber="1" CommandID="8" MetaJournal="000007FED23AA0A8" IsCurrentVersion="1" Variables="000007FED23A9E08" MissingImage="0"><Variable Type="ULong" Name="jnlAssign.cbAssignData" NDimensions="0" Override="" OverrideVariable="">56</Variable><Variable Type="UByte" Name="jnlAssign.byAssignData" NDimensions="1" Lower1="1" Upper1="56" Override="" OverrideVariable="">20 0 0 0 214 1 0 0 125 1 0 0 11 0 0 0 25 0 0 0 73 109 97 103 101 46 78 97 109 101 0 111 114 103 73 109 97 103 101 43 34 32 71 114 101 101 110 77 97 120 105 109 117 109 34 0 </Variable></FunctionEntry><FunctionEntry GUID="{0x3cef1e51-0xe09c-0x11d3-0x93-0x9a-0x0-0x10-0x5a-0x4-0x2f-0x99}" FunctionName="Show Region Statistics" ApplicationName="mmproc" Interactive="0" VersionNumber="20060816" CommandID="9" MetaJournal="000007FEDC14FEB8" IsCurrentVersion="1" Variables="000007FEDC14FC18" MissingImage="0"><Variable Type="String" Name="jnlLogRegion.stPosnFormat" NDimensions="0" Override="" OverrideVariable="">4 #.##</Variable><Variable Type="String" Name="jnlLogRegion.stGrayFormat" NDimensions="0" Override="" OverrideVariable="">4 #.##</Variable><Variable Type="Image" Name="jnlLogRegion.im" NDimensions="0" Override="" OverrideVariable="">m	1 3 9 0 1 -1 -1 8 Untitled </Variable><Variable Type="Logical" Name="jnlLogRegion.bUseThreshold" NDimensions="0" Override="" OverrideVariable="">FALSE</Variable><Variable Type="Logical" Name="jnlLogRegion.bEntireImage" NDimensions="0" Override="" OverrideVariable="">TRUE</Variable><Variable Type="Integer" Name="jnlLogRegion.channel" NDimensions="0" Override="" OverrideVariable="">2</Variable></FunctionEntry><FunctionEntry GUID="{0x79f51114-0xe09c-0x11d3-0x93-0x9a-0x0-0x10-0x5a-0x4-0x2f-0x99}" FunctionName="Assign Variable" Interactive="0" ApplicationName="mmvar" VersionNumber="1" CommandID="10" MetaJournal="000007FED23AA0A8" IsCurrentVersion="1" Variables="000007FED23A9E08" MissingImage="0"><Variable Type="ULong" Name="jnlAssign.cbAssignData" NDimensions="0" Override="" OverrideVariable="">68</Variable><Variable Type="UByte" Name="jnlAssign.byAssignData" NDimensions="1" Lower1="1" Upper1="68" Override="" OverrideVariable="">20 0 0 0 214 1 0 0 125 1 0 0 19 0 0 0 29 0 0 0 69 110 116 105 114 101 71 114 101 101 110 65 118 101 114 97 103 101 0 83 104 111 119 82 101 103 105 111 110 83 116 97 116 105 115 116 105 99 115 46 65 118 101 114 97 103 101 0 </Variable></FunctionEntry><FunctionEntry GUID="{0x79f51114-0xe09c-0x11d3-0x93-0x9a-0x0-0x10-0x5a-0x4-0x2f-0x99}" FunctionName="Assign Variable" Interactive="0" ApplicationName="mmvar" VersionNumber="1" CommandID="11" MetaJournal="000007FED23AA0A8" IsCurrentVersion="1" Variables="000007FED23A9E08" MissingImage="0"><Variable Type="ULong" Name="jnlAssign.cbAssignData" NDimensions="0" Override="" OverrideVariable="">82</Variable><Variable Type="UByte" Name="jnlAssign.byAssignData" NDimensions="1" Lower1="1" Upper1="82" Override="" OverrideVariable="">20 0 0 0 214 1 0 0 125 1 0 0 23 0 0 0 39 0 0 0 69 110 116 105 114 101 71 114 101 101 110 83 116 68 101 118 105 97 116 105 111 110 0 83 104 111 119 82 101 103 105 111 110 83 116 97 116 105 115 116 105 99 115 46 83 116 97 110 100 97 114 100 68 101 118 105 97 116 105 111 110 0 </Variable></FunctionEntry><FunctionEntry GUID="{0x3cef1e54-0xe09c-0x11d3-0x93-0x9a-0x0-0x10-0x5a-0x4-0x2f-0x99}" FunctionName="Close" ApplicationName="mmproc" Interactive="0" ExecuteMode="1" VersionNumber="1" CommandID="12" MetaJournal="000007FEDC15FCE8" IsCurrentVersion="1" Variables="000007FEDC15FA48" MissingImage="0"><Variable Type="Image" Name="jnlCloseImage.im" NDimensions="0" Override="" OverrideVariable="">m	1 7 9 0 1 2 0 3 Red </Variable><Variable Type="Logical" Name="jnlCloseImage.bSaveIt" NDimensions="0" Override="" OverrideVariable="">FALSE</Variable></FunctionEntry><FunctionEntry VersionNumber="1" GUID="{0x2262151a-0x6cbb-0x4729-0x9d-0x54-0xb5-0xa6-0x5e-0x73-0x2-0xb4}" FunctionName="Set LUT Model" ApplicationName="mmproc" Interactive="0" ExecuteMode="1" CommandID="13" MetaJournal="000007FEDC083EB8" IsCurrentVersion="1" Variables="000007FEDC083C18" MissingImage="0"><Variable Type="Image" Name="jnlSetLUT.imSrc" NDimensions="0">m	1 3 9 0 1 -1 -1 7 Maximum </Variable><Variable Type="Integer" Name="jnlSetLUT.nLutModel" NDimensions="0">3</Variable></FunctionEntry><FunctionEntry GUID="{0x3cef1e90-0xe09c-0x11d3-0x93-0x9a-0x0-0x10-0x5a-0x4-0x2f-0x99}" FunctionName="Stack Arithmetic" ApplicationName="mmproc" Interactive="0" ExecuteMode="1" VersionNumber="20071131" CommandID="14" MetaJournal="000007FEDC1F7FE8" IsCurrentVersion="1" Variables="000007FEDC1F7D48" MissingImage="0"><Variable Type="Integer" Name="stackOpsJNL.iOperation" NDimensions="0" Override="" OverrideVariable="">3</Variable><Variable Type="Image" Name="stackOpsJNL.imStack" NDimensions="0" Override="" OverrideVariable="">m	1 7 10 0 1 4 0 5 Green </Variable><Variable Type="Image" Name="stackOpsJNL.imResult" NDimensions="0" Override="" OverrideVariable="">m	0 6 9 17 1 -1 -1 7 Maximum </Variable></FunctionEntry><FunctionEntry GUID="{0x3cef1e81-0xe09c-0x11d3-0x93-0x9a-0x0-0x10-0x5a-0x4-0x2f-0x99}" FunctionName="Scale Image" ApplicationName="mmproc" MissingImage="0" Disabled="1" Interactive="0" VersionNumber="19990716" CommandID="15" MetaJournal="000007FEDC1D3C88" IsCurrentVersion="1" Variables="000007FEDC1D39E8"><Variable Type="Image" Name="scaleJNL.imSource" NDimensions="0" Override="" OverrideVariable="">m	1 3 10 0 1 -1 -1 8 Untitled </Variable><Variable Type="Integer" Name="scaleJNL.range" NDimensions="0" Override="" OverrideVariable="">5</Variable><Variable Type="Logical" Name="scaleJNL.autoScale" NDimensions="0" Override="" OverrideVariable="">FALSE</Variable><Variable Type="UInteger" Name="scaleJNL.low" NDimensions="0" Override="" OverrideVariable="">1004</Variable><Variable Type="UInteger" Name="scaleJNL.high" NDimensions="0" Override="" OverrideVariable="">1614</Variable><Variable Type="Double" Name="scaleJNL.autolo" NDimensions="0" Override="" OverrideVariable="">0</Variable><Variable Type="Double" Name="scaleJNL.autohi" NDimensions="0" Override="" OverrideVariable="">5.15</Variable><Variable Type="Logical" Name="scaleJNL.bRedAutoScale" NDimensions="0" Override="" OverrideVariable="">TRUE</Variable><Variable Type="UInteger" Name="scaleJNL.wRedLowScale" NDimensions="0" Override="" OverrideVariable="">1004</Variable><Variable Type="UInteger" Name="scaleJNL.wRedHighScale" NDimensions="0" Override="" OverrideVariable="">1614</Variable><Variable Type="Double" Name="scaleJNL.dpRedLowPercent" NDimensions="0" Override="" OverrideVariable="">0</Variable><Variable Type="Double" Name="scaleJNL.dpRedHighPercent" NDimensions="0" Override="" OverrideVariable="">0</Variable><Variable Type="Logical" Name="scaleJNL.bGreenAutoScale" NDimensions="0" Override="" OverrideVariable="">TRUE</Variable><Variable Type="UInteger" Name="scaleJNL.wGreenLowScale" NDimensions="0" Override="" OverrideVariable="">1004</Variable><Variable Type="UInteger" Name="scaleJNL.wGreenHighScale" NDimensions="0" Override="" OverrideVariable="">1614</Variable><Variable Type="Double" Name="scaleJNL.dpGreenLowPercent" NDimensions="0" Override="" OverrideVariable="">0</Variable><Variable Type="Double" Name="scaleJNL.dpGreenHighPercent" NDimensions="0" Override="" OverrideVariable="">0</Variable><Variable Type="Logical" Name="scaleJNL.bBlueAutoScale" NDimensions="0" Override="" OverrideVariable="">TRUE</Variable><Variable Type="UInteger" Name="scaleJNL.wBlueLowScale" NDimensions="0" Override="" OverrideVariable="">1004</Variable><Variable Type="UInteger" Name="scaleJNL.wBlueHighScale" NDimensions="0" Override="" OverrideVariable="">1614</Variable><Variable Type="Double" Name="scaleJNL.dpBlueLowPercent" NDimensions="0" Override="" OverrideVariable="">0</Variable><Variable Type="Double" Name="scaleJNL.dpBlueHighPercent" NDimensions="0" Override="" OverrideVariable="">0</Variable><Variable Type="Logical" Name="scaleJNL.bScaleROI" NDimensions="0" Override="" OverrideVariable="">FALSE</Variable></FunctionEntry><FunctionEntry GUID="{0x79f51114-0xe09c-0x11d3-0x93-0x9a-0x0-0x10-0x5a-0x4-0x2f-0x99}" FunctionName="Assign Variable" Interactive="0" ApplicationName="mmvar" VersionNumber="1" CommandID="16" MetaJournal="000007FED23AA0A8" IsCurrentVersion="1" Variables="000007FED23A9E08" MissingImage="0"><Variable Type="ULong" Name="jnlAssign.cbAssignData" NDimensions="0" Override="" OverrideVariable="">54</Variable><Variable Type="UByte" Name="jnlAssign.byAssignData" NDimensions="1" Lower1="1" Upper1="54" Override="" OverrideVariable="">20 0 0 0 214 1 0 0 125 1 0 0 11 0 0 0 23 0 0 0 73 109 97 103 101 46 78 97 109 101 0 111 114 103 73 109 97 103 101 43 34 32 82 101 100 77 97 120 105 109 117 109 34 0 </Variable></FunctionEntry><FunctionEntry GUID="{0x3cef1e51-0xe09c-0x11d3-0x93-0x9a-0x0-0x10-0x5a-0x4-0x2f-0x99}" FunctionName="Show Region Statistics" Interactive="0" ApplicationName="mmproc" VersionNumber="20060816" CommandID="17" MetaJournal="000007FEDC14FEB8" IsCurrentVersion="1" Variables="000007FEDC14FC18" MissingImage="0"><Variable Type="String" Name="jnlLogRegion.stPosnFormat" NDimensions="0" Override="" OverrideVariable="">4 #.##</Variable><Variable Type="String" Name="jnlLogRegion.stGrayFormat" NDimensions="0" Override="" OverrideVariable="">4 #.##</Variable><Variable Type="Image" Name="jnlLogRegion.im" NDimensions="0" Override="" OverrideVariable="">m	1 3 9 0 1 -1 -1 8 Untitled </Variable><Variable Type="Logical" Name="jnlLogRegion.bUseThreshold" NDimensions="0" Override="" OverrideVariable="">FALSE</Variable><Variable Type="Logical" Name="jnlLogRegion.bEntireImage" NDimensions="0" Override="" OverrideVariable="">TRUE</Variable><Variable Type="Integer" Name="jnlLogRegion.channel" NDimensions="0" Override="" OverrideVariable="">2</Variable></FunctionEntry><FunctionEntry GUID="{0x79f51114-0xe09c-0x11d3-0x93-0x9a-0x0-0x10-0x5a-0x4-0x2f-0x99}" FunctionName="Assign Variable" Interactive="0" ApplicationName="mmvar" VersionNumber="1" CommandID="18" MetaJournal="000007FED23AA0A8" IsCurrentVersion="1" Variables="000007FED23A9E08" MissingImage="0"><Variable Type="ULong" Name="jnlAssign.cbAssignData" NDimensions="0" Override="" OverrideVariable="">66</Variable><Variable Type="UByte" Name="jnlAssign.byAssignData" NDimensions="1" Lower1="1" Upper1="66" Override="" OverrideVariable="">20 0 0 0 214 1 0 0 125 1 0 0 17 0 0 0 29 0 0 0 69 110 116 105 114 101 82 101 100 65 118 101 114 97 103 101 0 83 104 111 119 82 101 103 105 111 110 83 116 97 116 105 115 116 105 99 115 46 65 118 101 114 97 103 101 0 </Variable></FunctionEntry><FunctionEntry GUID="{0x79f51114-0xe09c-0x11d3-0x93-0x9a-0x0-0x10-0x5a-0x4-0x2f-0x99}" FunctionName="Assign Variable" Interactive="0" ApplicationName="mmvar" VersionNumber="1" CommandID="19" MetaJournal="000007FED23AA0A8" IsCurrentVersion="1" Variables="000007FED23A9E08" MissingImage="0"><Variable Type="ULong" Name="jnlAssign.cbAssignData" NDimensions="0" Override="" OverrideVariable="">80</Variable><Variable Type="UByte" Name="jnlAssign.byAssignData" NDimensions="1" Lower1="1" Upper1="80" Override="" OverrideVariable="">20 0 0 0 214 1 0 0 125 1 0 0 21 0 0 0 39 0 0 0 69 110 116 105 114 101 82 101 100 83 116 68 101 118 105 97 116 105 111 110 0 83 104 111 119 82 101 103 105 111 110 83 116 97 116 105 115 116 105 99 115 46 83 116 97 110 100 97 114 100 68 101 118 105 97 116 105 111 110 0 </Variable></FunctionEntry><FunctionEntry GUID="{0x2262151a-0x6cbb-0x4729-0x9d-0x54-0xb5-0xa6-0x5e-0x73-0x2-0xb4}" FunctionName="Set LUT Model" ApplicationName="mmproc" Interactive="0" ExecuteMode="1" VersionNumber="1" CommandID="20" MetaJournal="000007FEDC083EB8" IsCurrentVersion="1" Variables="000007FEDC083C18" MissingImage="0"><Variable Type="Image" Name="jnlSetLUT.imSrc" NDimensions="0">m	1 3 9 0 1 -1 -1 9 Maximum-2 </Variable><Variable Type="Integer" Name="jnlSetLUT.nLutModel" NDimensions="0">2</Variable></FunctionEntry><FunctionEntry GUID="{0x3cef1e54-0xe09c-0x11d3-0x93-0x9a-0x0-0x10-0x5a-0x4-0x2f-0x99}" FunctionName="Close" ApplicationName="mmproc" Interactive="0" ExecuteMode="1" VersionNumber="1" CommandID="21" MetaJournal="000007FEDC15FCE8" IsCurrentVersion="1" Variables="000007FEDC15FA48" MissingImage="0"><Variable Type="Image" Name="jnlCloseImage.im" NDimensions="0" Override="" OverrideVariable="">m	1 7 9 0 1 4 0 5 Green </Variable><Variable Type="Logical" Name="jnlCloseImage.bSaveIt" NDimensions="0" Override="" OverrideVariable="">FALSE</Variable></FunctionEntry><CommentEntry>Create mask using DsRed maximum z-projection.  Assign variables for threshold minimum based upon region statistics</CommentEntry><FunctionEntry GUID="{0x3cef1e51-0xe09c-0x11d3-0x93-0x9a-0x0-0x10-0x5a-0x4-0x2f-0x99}" FunctionName="Show Region Statistics" ApplicationName="mmproc" ExecuteMode="1" Interactive="0" VersionNumber="20060816" CommandID="22" MetaJournal="000007FEDC14FEB8" IsCurrentVersion="1" Variables="000007FEDC14FC18" MissingImage="0"><Variable Type="String" Name="jnlLogRegion.stPosnFormat" NDimensions="0" Override="" OverrideVariable="">4 #.##</Variable><Variable Type="String" Name="jnlLogRegion.stGrayFormat" NDimensions="0" Override="" OverrideVariable="">4 #.##</Variable><Variable Type="Image" Name="jnlLogRegion.im" NDimensions="0" Override="" OverrideVariable="">m	1 3 9 0 1 -1 -1 7 Maximum </Variable><Variable Type="Logical" Name="jnlLogRegion.bUseThreshold" NDimensions="0" Override="" OverrideVariable="">TRUE</Variable><Variable Type="Logical" Name="jnlLogRegion.bEntireImage" NDimensions="0" Override="" OverrideVariable="">TRUE</Variable><Variable Type="Integer" Name="jnlLogRegion.channel" NDimensions="0" Override="" OverrideVariable="">2</Variable></FunctionEntry><FunctionEntry GUID="{0x79f51114-0xe09c-0x11d3-0x93-0x9a-0x0-0x10-0x5a-0x4-0x2f-0x99}" FunctionName="Assign Variable" Interactive="0" ApplicationName="mmvar" VersionNumber="1" CommandID="23" MetaJournal="000007FED23AA0A8" IsCurrentVersion="1" Variables="000007FED23A9E08" MissingImage="0"><Variable Type="ULong" Name="jnlAssign.cbAssignData" NDimensions="0" Override="" OverrideVariable="">42</Variable><Variable Type="UByte" Name="jnlAssign.byAssignData" NDimensions="1" Lower1="1" Upper1="42" Override="" OverrideVariable="">20 0 0 0 214 1 0 0 125 1 0 0 16 0 0 0 6 0 0 0 73 109 97 103 101 46 84 104 114 101 115 104 77 97 120 0 54 53 53 51 53 0 </Variable></FunctionEntry><FunctionEntry GUID="{0x79f51114-0xe09c-0x11d3-0x93-0x9a-0x0-0x10-0x5a-0x4-0x2f-0x99}" FunctionName="Assign Variable" Interactive="0" ApplicationName="mmvar" VersionNumber="1" CommandID="24" MetaJournal="000007FED23AA0A8" IsCurrentVersion="1" Variables="000007FED23A9E08" MissingImage="0"><Variable Type="ULong" Name="jnlAssign.cbAssignData" NDimensions="0" Override="" OverrideVariable="">40</Variable><Variable Type="UByte" Name="jnlAssign.byAssignData" NDimensions="1" Lower1="1" Upper1="40" Override="" OverrideVariable="">20 0 0 0 214 1 0 0 125 1 0 0 18 0 0 0 2 0 0 0 73 109 97 103 101 46 84 104 114 101 115 104 83 116 97 116 101 0 49 0 </Variable></FunctionEntry><FunctionEntry GUID="{0x79f51114-0xe09c-0x11d3-0x93-0x9a-0x0-0x10-0x5a-0x4-0x2f-0x99}" FunctionName="Assign Variable" ApplicationName="mmvar" ExecuteMode="1" VersionNumber="1" Interactive="0" CommandID="25" MetaJournal="000007FED23AA0A8" IsCurrentVersion="1" Variables="000007FED23A9E08" MissingImage="0"><Variable Type="ULong" Name="jnlAssign.cbAssignData" NDimensions="0" Override="" OverrideVariable="">112</Variable><Variable Type="UByte" Name="jnlAssign.byAssignData" NDimensions="1" Lower1="1" Upper1="112" Override="" OverrideVariable="">20 0 0 0 137 7 0 0 39 1 0 0 16 0 0 0 76 0 0 0 73 109 97 103 101 46 84 104 114 101 115 104 77 105 110 0 40 83 104 111 119 82 101 103 105 111 110 83 116 97 116 105 115 116 105 99 115 46 65 118 101 114 97 103 101 43 32 83 104 111 119 82 101 103 105 111 110 83 116 97 116 105 115 116 105 99 115 46 83 116 97 110 100 97 114 100 68 101 118 105 97 116 105 111 110 41 42 48 46 50 53 0 </Variable></FunctionEntry><FunctionEntry GUID="{0x3cef1e51-0xe09c-0x11d3-0x93-0x9a-0x0-0x10-0x5a-0x4-0x2f-0x99}" FunctionName="Show Region Statistics" Interactive="0" ApplicationName="mmproc" VersionNumber="20060816" CommandID="26" MissingImage="0" MetaJournal="000007FEDC14FEB8" IsCurrentVersion="1" Variables="000007FEDC14FC18"><Variable Type="Image" Name="jnlLogRegion.im" NDimensions="0" Override="" OverrideVariable="">m	1 3 9 0 1 -1 -1 8 Untitled </Variable><Variable Type="Logical" Name="jnlLogRegion.bUseThreshold" NDimensions="0" Override="" OverrideVariable="">TRUE</Variable><Variable Type="Logical" Name="jnlLogRegion.bEntireImage" NDimensions="0" Override="" OverrideVariable="">TRUE</Variable><Variable Type="Integer" Name="jnlLogRegion.channel" NDimensions="0" Override="" OverrideVariable="">2</Variable></FunctionEntry><FunctionEntry GUID="{0x79f51114-0xe09c-0x11d3-0x93-0x9a-0x0-0x10-0x5a-0x4-0x2f-0x99}" FunctionName="Assign Variable" Interactive="0" ApplicationName="mmvar" CommandID="27" VersionNumber="1" MissingImage="0" MetaJournal="000007FED23AA0A8" IsCurrentVersion="1" Variables="000007FED23A9E08"><Variable Type="ULong" Name="jnlAssign.cbAssignData" NDimensions="0" Override="" OverrideVariable="">73</Variable><Variable Type="UByte" Name="jnlAssign.byAssignData" NDimensions="1" Lower1="1" Upper1="73" Override="" OverrideVariable="">20 0 0 0 214 1 0 0 125 1 0 0 16 0 0 0 37 0 0 0 82 101 100 84 104 114 101 115 104 111 108 100 77 105 110 0 83 104 111 119 82 101 103 105 111 110 83 116 97 116 105 115 116 105 99 115 46 84 104 114 101 115 104 111 108 100 101 100 65 114 101 97 0 </Variable></FunctionEntry><FunctionEntry GUID="{0x79f510e1-0xe09c-0x11d3-0x93-0x9a-0x0-0x10-0x5a-0x4-0x2f-0x99}" FunctionName="Show Message and Wait" ApplicationName="journal" VersionNumber="1" MissingImage="0" Disabled="1" Interactive="0" CommandID="28" MetaJournal="000007FED28846F8" IsCurrentVersion="1" Variables="000007FED2884458"><Variable Type="Integer" Name="ShowMessageJNL.nDisplay" NDimensions="0" Override="" OverrideVariable="">3</Variable><Variable Type="Integer" Name="ShowMessageJNL.iTimeout" NDimensions="0" Override="" OverrideVariable="">30</Variable><Variable Type="Logical" Name="ShowMessageJNL.bUseTimeout" NDimensions="0" Override="" OverrideVariable="">FALSE</Variable><Variable Type="String" Name="ShowMessageJNL.stTitle" NDimensions="0" Override="" OverrideVariable="">17 Threshold minimum</Variable><Variable Type="String" Name="ShowMessageJNL.stMessage" NDimensions="0" Override="" OverrideVariable="">36 Threshold Minimum: %Image.ThreshMin%</Variable><Variable Type="Integer" Name="ShowMessageJNL.msgX" NDimensions="0" Override="" OverrideVariable="">621</Variable><Variable Type="Integer" Name="ShowMessageJNL.msgY" NDimensions="0" Override="" OverrideVariable="">211</Variable></FunctionEntry><CommentEntry>Command 14 binarizes the image based upon thesholding variables.  "Open" and "Dilate" are used in preparing the mask for the AND operation.  The user is also able to filter out larger debris manually.</CommentEntry><FunctionEntry GUID="{0x3cef1da9-0xe09c-0x11d3-0x93-0x9a-0x0-0x10-0x5a-0x4-0x2f-0x99}" FunctionName="Binary" ApplicationName="mmproc" VersionNumber="19940910" Interactive="0" CommandID="29" MetaJournal="000007FEDC031948" IsCurrentVersion="1" Variables="000007FEDC0316A8" MissingImage="0"><Variable Type="Image" Name="jnlBinarize.imSource" NDimensions="0" Override="" OverrideVariable="">m	1 3 9 0 1 -1 -1 8 Untitled </Variable><Variable Type="Image" Name="jnlBinarize.imDest" NDimensions="0" Override="" OverrideVariable="">m	0 6 9 17 1 -1 -1 12 1-bit binary </Variable><Variable Type="Logical" Name="jnlBinarize.bUseThresholdVars" NDimensions="0" Override="" OverrideVariable="">FALSE</Variable><Variable Type="Integer" Name="jnlBinarize.nThresholdState" NDimensions="0" Override="" OverrideVariable="">1</Variable><Variable Type="UInteger" Name="jnlBinarize.uThresholdMin" NDimensions="0" Override="" OverrideVariable="">0</Variable><Variable Type="UInteger" Name="jnlBinarize.uThresholdMax" NDimensions="0" Override="" OverrideVariable="">65535</Variable></FunctionEntry><FunctionEntry GUID="{0x79f51114-0xe09c-0x11d3-0x93-0x9a-0x0-0x10-0x5a-0x4-0x2f-0x99}" FunctionName="Assign Variable" Interactive="0" ApplicationName="mmvar" VersionNumber="1" CommandID="30" MetaJournal="000007FED23AA0A8" IsCurrentVersion="1" Variables="000007FED23A9E08" MissingImage="0"><Variable Type="ULong" Name="jnlAssign.cbAssignData" NDimensions="0" Override="" OverrideVariable="">56</Variable><Variable Type="UByte" Name="jnlAssign.byAssignData" NDimensions="1" Lower1="1" Upper1="56" Override="" OverrideVariable="">20 0 0 0 214 1 0 0 125 1 0 0 11 0 0 0 25 0 0 0 73 109 97 103 101 46 78 97 109 101 0 111 114 103 73 109 97 103 101 43 34 32 49 45 66 105 116 32 66 105 110 97 114 121 34 0 </Variable></FunctionEntry><FunctionEntry GUID="{0x259fa3d4-0xb22c-0x47a4-0x97-0xd7-0xbd-0x1e-0x57-0x1c-0x6f-0x52}" FunctionName="Morphological Open" ApplicationName="morphology" VersionNumber="1" Disabled="0" Interactive="0" CommandID="31" MetaJournal="000007FED22C5058" IsCurrentVersion="1" Variables="000007FED22C4DB8" MissingImage="0"><Variable Type="Image" Name="jnlOpen.imSrcIm" NDimensions="0" Override="" OverrideVariable="">m	1 3 9 0 1 -1 -1 8 Untitled </Variable><Variable Type="Image" Name="jnlOpen.imDestIm" NDimensions="0" Override="" OverrideVariable="">m	0 6 9 17 1 -1 -1 4 Open </Variable><Variable Type="Long" Name="jnlOpen.nShapeSize" NDimensions="0" Override="" OverrideVariable="">5</Variable><Variable Type="Integer" Name="jnlOpen.nShape" NDimensions="0" Override="" OverrideVariable="">4</Variable><Variable Type="Logical" Name="jnlOpen.bUseRecon" NDimensions="0" Override="" OverrideVariable="">FALSE</Variable></FunctionEntry><FunctionEntry GUID="{0x79f51114-0xe09c-0x11d3-0x93-0x9a-0x0-0x10-0x5a-0x4-0x2f-0x99}" FunctionName="Assign Variable" Interactive="0" ApplicationName="mmvar" VersionNumber="1" CommandID="32" MetaJournal="000007FED23AA0A8" IsCurrentVersion="1" Variables="000007FED23A9E08" MissingImage="0"><Variable Type="ULong" Name="jnlAssign.cbAssignData" NDimensions="0" Override="" OverrideVariable="">48</Variable><Variable Type="UByte" Name="jnlAssign.byAssignData" NDimensions="1" Lower1="1" Upper1="48" Override="" OverrideVariable="">20 0 0 0 214 1 0 0 125 1 0 0 11 0 0 0 17 0 0 0 73 109 97 103 101 46 78 97 109 101 0 111 114 103 73 109 97 103 101 43 34 32 79 112 101 110 34 0 </Variable></FunctionEntry><FunctionEntry GUID="{0x3cef1dac-0xe09c-0x11d3-0x93-0x9a-0x0-0x10-0x5a-0x4-0x2f-0x99}" FunctionName="Dilate Image" ApplicationName="mmproc" ExecuteMode="1" Disabled="0" Interactive="0" VersionNumber="1" CommandID="33" MetaJournal="000007FEDC0326B8" IsCurrentVersion="1" Variables="000007FEDC032418" MissingImage="0"><Variable Type="Image" Name="jnlDilate.imSource" NDimensions="0">m	1 3 9 0 1 -1 -1 4 Open </Variable><Variable Type="Image" Name="jnlDilate.imDest" NDimensions="0">m	0 6 9 17 1 -1 -1 6 Dilate </Variable><Variable Type="Integer" Name="jnlDilate.nThresh" NDimensions="0">1</Variable><Variable Type="Integer" Name="jnlDilate.cRepeat" NDimensions="0">1</Variable><Variable Type="Logical" Name="jnlDilate.bDilateWithoutClose" NDimensions="0">FALSE</Variable></FunctionEntry><FunctionEntry GUID="{0x79f51114-0xe09c-0x11d3-0x93-0x9a-0x0-0x10-0x5a-0x4-0x2f-0x99}" FunctionName="Assign Variable" Interactive="0" ApplicationName="mmvar" VersionNumber="1" CommandID="34" MetaJournal="000007FED23AA0A8" IsCurrentVersion="1" Variables="000007FED23A9E08" MissingImage="0"><Variable Type="ULong" Name="jnlAssign.cbAssignData" NDimensions="0" Override="" OverrideVariable="">50</Variable><Variable Type="UByte" Name="jnlAssign.byAssignData" NDimensions="1" Lower1="1" Upper1="50" Override="" OverrideVariable="">20 0 0 0 214 1 0 0 125 1 0 0 11 0 0 0 19 0 0 0 73 109 97 103 101 46 78 97 109 101 0 111 114 103 73 109 97 103 101 43 34 32 68 105 108 97 116 101 34 0 </Variable></FunctionEntry><FunctionEntry VersionNumber="1" GUID="{0x3cef1dac-0xe09c-0x11d3-0x93-0x9a-0x0-0x10-0x5a-0x4-0x2f-0x99}" FunctionName="Dilate Image" ApplicationName="mmproc" ExecuteMode="1" Disabled="0" Interactive="0" CommandID="35" MetaJournal="000007FEDC0326B8" IsCurrentVersion="1" Variables="000007FEDC032418" MissingImage="0"><Variable Type="Image" Name="jnlDilate.imSource" NDimensions="0">m	1 3 9 0 1 -1 -1 6 Dilate </Variable><Variable Type="Image" Name="jnlDilate.imDest" NDimensions="0">m	0 6 9 17 1 -1 -1 6 Dilate </Variable><Variable Type="Integer" Name="jnlDilate.nThresh" NDimensions="0">1</Variable><Variable Type="Integer" Name="jnlDilate.cRepeat" NDimensions="0">1</Variable><Variable Type="Logical" Name="jnlDilate.bDilateWithoutClose" NDimensions="0">FALSE</Variable></FunctionEntry><FunctionEntry GUID="{0x79f51114-0xe09c-0x11d3-0x93-0x9a-0x0-0x10-0x5a-0x4-0x2f-0x99}" FunctionName="Assign Variable" Interactive="0" ApplicationName="mmvar" VersionNumber="1" CommandID="36" MetaJournal="000007FED23AA0A8" IsCurrentVersion="1" Variables="000007FED23A9E08" MissingImage="0"><Variable Type="ULong" Name="jnlAssign.cbAssignData" NDimensions="0" Override="" OverrideVariable="">50</Variable><Variable Type="UByte" Name="jnlAssign.byAssignData" NDimensions="1" Lower1="1" Upper1="50" Override="" OverrideVariable="">20 0 0 0 214 1 0 0 125 1 0 0 11 0 0 0 19 0 0 0 73 109 97 103 101 46 78 97 109 101 0 111 114 103 73 109 97 103 101 43 34 32 68 105 108 97 116 101 34 0 </Variable></FunctionEntry><FunctionEntry GUID="{0x5838d241-0x78de-0x11d6-0xab-0x3e-0x0-0x50-0xda-0xce-0xb1-0x9c}" FunctionName="Create Region" ApplicationName="mmproc" VersionNumber="1" MissingImage="0" Disabled="1" Interactive="0" CommandID="37" MetaJournal="000007FEDC1BDDB8" IsCurrentVersion="1" Variables="000007FEDC1BDB18"><Variable Type="Integer" Name="CreateRegionJNL.nRgnType" NDimensions="0" Override="" OverrideVariable="">1</Variable><Variable Type="Integer" Name="CreateRegionJNL.nX1" NDimensions="0" Override="" OverrideVariable="">10</Variable><Variable Type="Integer" Name="CreateRegionJNL.nY1" NDimensions="0" Override="" OverrideVariable="">10</Variable><Variable Type="Integer" Name="CreateRegionJNL.nX2" NDimensions="0" Override="" OverrideVariable="">20</Variable><Variable Type="Integer" Name="CreateRegionJNL.nY2" NDimensions="0" Override="" OverrideVariable="">20</Variable></FunctionEntry><FunctionEntry GUID="{0x79f510e1-0xe09c-0x11d3-0x93-0x9a-0x0-0x10-0x5a-0x4-0x2f-0x99}" FunctionName="Show Message and Wait" ApplicationName="journal" VersionNumber="1" MissingImage="0" Disabled="1" Interactive="0" CommandID="38" MetaJournal="000007FED28846F8" IsCurrentVersion="1" Variables="000007FED2884458"><Variable Type="Integer" Name="ShowMessageJNL.nDisplay" NDimensions="0" Override="" OverrideVariable="">3</Variable><Variable Type="Integer" Name="ShowMessageJNL.iTimeout" NDimensions="0" Override="" OverrideVariable="">30</Variable><Variable Type="Logical" Name="ShowMessageJNL.bUseTimeout" NDimensions="0" Override="" OverrideVariable="">FALSE</Variable><Variable Type="String" Name="ShowMessageJNL.stTitle" NDimensions="0" Override="" OverrideVariable="">13 Remove Debris</Variable><Variable Type="String" Name="ShowMessageJNL.stMessage" NDimensions="0" Override="" OverrideVariable="">94 To remove large debris, copy region to clip board and paste region from clip board on debris. </Variable><Variable Type="Integer" Name="ShowMessageJNL.msgX" NDimensions="0" Override="" OverrideVariable="">621</Variable><Variable Type="Integer" Name="ShowMessageJNL.msgY" NDimensions="0" Override="" OverrideVariable="">211</Variable></FunctionEntry><FunctionEntry GUID="{0x3cef1e75-0xe09c-0x11d3-0x93-0x9a-0x0-0x10-0x5a-0x4-0x2f-0x99}" FunctionName="Clear Regions" ApplicationName="mmproc" VersionNumber="1" MissingImage="0" Disabled="1" Interactive="0" CommandID="39" MetaJournal="000007FEDC1BD0D8" IsCurrentVersion="1" Variables="000007FEDC1BCE38"><Variable Type="Image" Name="ClearRegionsJNL.clearImage" NDimensions="0" Override="" OverrideVariable="">m	1 3 9 0 1 -1 -1 8 Untitled </Variable></FunctionEntry><CommentEntry>Mask GFP image and apply Top Hat filter.  Threshold the image to exclude zero pixels.  Then assign new thresholding values based upon all non-zero pixels</CommentEntry><FunctionEntry GUID="{0x3cef1da3-0xe09c-0x11d3-0x93-0x9a-0x0-0x10-0x5a-0x4-0x2f-0x99}" FunctionName="Arithmetic" ApplicationName="mmproc" ExecuteMode="1" Disabled="0" Interactive="0" VersionNumber="20060202" CommandID="40" MetaJournal="000007FEDC010918" IsCurrentVersion="1" Variables="000007FEDC010678" MissingImage="0"><Variable Type="Integer" Name="arithmeticJNL.iOperation" NDimensions="0" Override="" OverrideVariable="">8</Variable><Variable Type="Integer" Name="arithmeticJNL.iSecondSource" NDimensions="0" Override="" OverrideVariable="">1</Variable><Variable Type="UInteger" Name="arithmeticJNL.nNumerator" NDimensions="0" Override="" OverrideVariable="">1</Variable><Variable Type="UInteger" Name="arithmeticJNL.nDenominator" NDimensions="0" Override="" OverrideVariable="">1</Variable><Variable Type="Integer" Name="arithmeticJNL.nResultDepth" NDimensions="0" Override="" OverrideVariable="">16</Variable><Variable Type="Image" Name="arithmeticJNL.imSource1" NDimensions="0" Override="" OverrideVariable="">m	1 3 9 0 1 -1 -1 8 Dilate-2 </Variable><Variable Type="Image" Name="arithmeticJNL.imSource2" NDimensions="0" Override="" OverrideVariable="">m	1 7 9 0 1 7 0 7 Maximum </Variable><Variable Type="Image" Name="arithmeticJNL.imDest" NDimensions="0" Override="" OverrideVariable="">m	0 6 9 17 1 -1 -1 3 AND </Variable></FunctionEntry><FunctionEntry GUID="{0x79f51114-0xe09c-0x11d3-0x93-0x9a-0x0-0x10-0x5a-0x4-0x2f-0x99}" FunctionName="Assign Variable" Interactive="0" ApplicationName="mmvar" VersionNumber="1" CommandID="41" MetaJournal="000007FED23AA0A8" IsCurrentVersion="1" Variables="000007FED23A9E08" MissingImage="0"><Variable Type="ULong" Name="jnlAssign.cbAssignData" NDimensions="0" Override="" OverrideVariable="">47</Variable><Variable Type="UByte" Name="jnlAssign.byAssignData" NDimensions="1" Lower1="1" Upper1="47" Override="" OverrideVariable="">20 0 0 0 214 1 0 0 125 1 0 0 11 0 0 0 16 0 0 0 73 109 97 103 101 46 78 97 109 101 0 111 114 103 73 109 97 103 101 43 34 32 65 78 68 34 0 </Variable></FunctionEntry><FunctionEntry VersionNumber="1" GUID="{0xf325dbfc-0xa39c-0x476b-0xba-0x2a-0xd6-0xda-0xd2-0xea-0x68-0x9d}" FunctionName="Morphological Top Hat" ApplicationName="morphology" ExecuteMode="1" Disabled="0" Interactive="0" CommandID="42" MetaJournal="000007FED22C77A8" IsCurrentVersion="1" Variables="000007FED22C7508" MissingImage="0"><Variable Type="Image" Name="jnlTopHat.imSrcIm" NDimensions="0">m	1 3 9 0 1 -1 -1 3 AND </Variable><Variable Type="Image" Name="jnlTopHat.imDestIm" NDimensions="0">m	0 6 9 17 1 -1 -1 7 Top Hat </Variable><Variable Type="Long" Name="jnlTopHat.nShapeSize" NDimensions="0">80</Variable><Variable Type="Integer" Name="jnlTopHat.nShape" NDimensions="0">4</Variable><Variable Type="Logical" Name="jnlTopHat.bUseRecon" NDimensions="0">FALSE</Variable></FunctionEntry><FunctionEntry GUID="{0x79f51114-0xe09c-0x11d3-0x93-0x9a-0x0-0x10-0x5a-0x4-0x2f-0x99}" FunctionName="Assign Variable" Interactive="0" ApplicationName="mmvar" VersionNumber="1" CommandID="43" MetaJournal="000007FED23AA0A8" IsCurrentVersion="1" Variables="000007FED23A9E08" MissingImage="0"><Variable Type="ULong" Name="jnlAssign.cbAssignData" NDimensions="0" Override="" OverrideVariable="">51</Variable><Variable Type="UByte" Name="jnlAssign.byAssignData" NDimensions="1" Lower1="1" Upper1="51" Override="" OverrideVariable="">20 0 0 0 214 1 0 0 125 1 0 0 11 0 0 0 20 0 0 0 73 109 97 103 101 46 78 97 109 101 0 111 114 103 73 109 97 103 101 43 34 32 84 111 112 32 72 97 116 34 0 </Variable></FunctionEntry><FunctionEntry GUID="{0x3cef1dc4-0xe09c-0x11d3-0x93-0x9a-0x0-0x10-0x5a-0x4-0x2f-0x99}" FunctionName="Threshold Image" ApplicationName="mmproc" Disabled="0" Interactive="0" VersionNumber="20071129" CommandID="44" MetaJournal="000007FEDC04D998" IsCurrentVersion="1" Variables="000007FEDC04D6F8" MissingImage="0"><Variable Type="Image" Name="threshJNL.srcThresh" NDimensions="0" Override="" OverrideVariable="">m	1 3 9 0 1 -1 -1 8 Untitled </Variable><Variable Type="UInteger" Name="threshJNL.min" NDimensions="0" Override="" OverrideVariable="">1</Variable><Variable Type="UInteger" Name="threshJNL.max" NDimensions="0" Override="" OverrideVariable="">65535</Variable><Variable Type="Logical" Name="threshJNL.bMore" NDimensions="0" Override="" OverrideVariable="">FALSE</Variable><Variable Type="Integer" Name="threshJNL.idxState" NDimensions="0" Override="" OverrideVariable="">1</Variable><Variable Type="Integer" Name="threshJNL.nTab" NDimensions="0" Override="" OverrideVariable="">1</Variable><Variable Type="Integer" Name="threshJNL.nMinMaxRange" NDimensions="0" Override="" OverrideVariable="">1</Variable><Variable Type="Logical" Name="threshJNL.bTransparentThresh" NDimensions="0" Override="" OverrideVariable="">FALSE</Variable><Variable Type="Double" Name="threshJNL.dTransparencyPct" NDimensions="0">0.5</Variable><Variable Type="UByte" Name="threshJNL.byThreshRed" NDimensions="0" Override="" OverrideVariable="">255</Variable><Variable Type="UByte" Name="threshJNL.byThreshGreen" NDimensions="0" Override="" OverrideVariable="">128</Variable><Variable Type="UByte" Name="threshJNL.byThreshBlue" NDimensions="0" Override="" OverrideVariable="">64</Variable><Variable Type="Integer" Name="threshJNL.nThreshDisplayMode" NDimensions="0" Override="" OverrideVariable="">1</Variable></FunctionEntry><FunctionEntry GUID="{0x3cef1e51-0xe09c-0x11d3-0x93-0x9a-0x0-0x10-0x5a-0x4-0x2f-0x99}" FunctionName="Show Region Statistics" ApplicationName="mmproc" Interactive="0" VersionNumber="20060816" CommandID="45" MetaJournal="000007FEDC14FEB8" IsCurrentVersion="1" Variables="000007FEDC14FC18" MissingImage="0"><Variable Type="String" Name="jnlLogRegion.stPosnFormat" NDimensions="0" Override="" OverrideVariable="">4 #.##</Variable><Variable Type="String" Name="jnlLogRegion.stGrayFormat" NDimensions="0" Override="" OverrideVariable="">4 #.##</Variable><Variable Type="Image" Name="jnlLogRegion.im" NDimensions="0" Override="" OverrideVariable="">m	1 3 9 0 1 -1 -1 8 Untitled </Variable><Variable Type="Logical" Name="jnlLogRegion.bUseThreshold" NDimensions="0" Override="" OverrideVariable="">TRUE</Variable><Variable Type="Logical" Name="jnlLogRegion.bEntireImage" NDimensions="0" Override="" OverrideVariable="">TRUE</Variable><Variable Type="Integer" Name="jnlLogRegion.channel" NDimensions="0" Override="" OverrideVariable="">2</Variable></FunctionEntry><FunctionEntry VersionNumber="1" GUID="{0x2262151a-0x6cbb-0x4729-0x9d-0x54-0xb5-0xa6-0x5e-0x73-0x2-0xb4}" FunctionName="Set LUT Model" ApplicationName="mmproc" ExecuteMode="1" Disabled="0" Interactive="0" CommandID="46" MetaJournal="000007FEDC083EB8" IsCurrentVersion="1" Variables="000007FEDC083C18" MissingImage="0"><Variable Type="Image" Name="jnlSetLUT.imSrc" NDimensions="0">m	1 3 9 0 1 -1 -1 7 Top Hat </Variable><Variable Type="Integer" Name="jnlSetLUT.nLutModel" NDimensions="0">3</Variable></FunctionEntry><FunctionEntry GUID="{0x79f51114-0xe09c-0x11d3-0x93-0x9a-0x0-0x10-0x5a-0x4-0x2f-0x99}" FunctionName="Assign Variable" Interactive="0" ApplicationName="mmvar" VersionNumber="1" CommandID="47" MetaJournal="000007FED23AA0A8" IsCurrentVersion="1" Variables="000007FED23A9E08" MissingImage="0"><Variable Type="ULong" Name="jnlAssign.cbAssignData" NDimensions="0" Override="" OverrideVariable="">42</Variable><Variable Type="UByte" Name="jnlAssign.byAssignData" NDimensions="1" Lower1="1" Upper1="42" Override="" OverrideVariable="">20 0 0 0 214 1 0 0 125 1 0 0 16 0 0 0 6 0 0 0 73 109 97 103 101 46 84 104 114 101 115 104 77 97 120 0 54 53 53 51 53 0 </Variable></FunctionEntry><FunctionEntry GUID="{0x79f51114-0xe09c-0x11d3-0x93-0x9a-0x0-0x10-0x5a-0x4-0x2f-0x99}" FunctionName="Assign Variable" Interactive="0" ApplicationName="mmvar" VersionNumber="1" CommandID="48" MetaJournal="000007FED23AA0A8" IsCurrentVersion="1" Variables="000007FED23A9E08" MissingImage="0"><Variable Type="ULong" Name="jnlAssign.cbAssignData" NDimensions="0" Override="" OverrideVariable="">40</Variable><Variable Type="UByte" Name="jnlAssign.byAssignData" NDimensions="1" Lower1="1" Upper1="40" Override="" OverrideVariable="">20 0 0 0 214 1 0 0 125 1 0 0 18 0 0 0 2 0 0 0 73 109 97 103 101 46 84 104 114 101 115 104 83 116 97 116 101 0 49 0 </Variable></FunctionEntry><FunctionEntry GUID="{0x79f51114-0xe09c-0x11d3-0x93-0x9a-0x0-0x10-0x5a-0x4-0x2f-0x99}" FunctionName="Assign Variable" ApplicationName="mmvar" ExecuteMode="1" VersionNumber="1" Interactive="0" CommandID="49" MetaJournal="000007FED23AA0A8" IsCurrentVersion="1" Variables="000007FED23A9E08" MissingImage="0"><Variable Type="ULong" Name="jnlAssign.cbAssignData" NDimensions="0" Override="" OverrideVariable="">109</Variable><Variable Type="UByte" Name="jnlAssign.byAssignData" NDimensions="1" Lower1="1" Upper1="109" Override="" OverrideVariable="">20 0 0 0 137 7 0 0 39 1 0 0 16 0 0 0 73 0 0 0 73 109 97 103 101 46 84 104 114 101 115 104 77 105 110 0 83 104 111 119 82 101 103 105 111 110 83 116 97 116 105 115 116 105 99 115 46 65 118 101 114 97 103 101 43 32 49 46 53 42 83 104 111 119 82 101 103 105 111 110 83 116 97 116 105 115 116 105 99 115 46 83 116 97 110 100 97 114 100 68 101 118 105 97 116 105 111 110 0 </Variable></FunctionEntry><FunctionEntry GUID="{0x79f51114-0xe09c-0x11d3-0x93-0x9a-0x0-0x10-0x5a-0x4-0x2f-0x99}" FunctionName="Assign Variable" Interactive="0" ApplicationName="mmvar" VersionNumber="1" CommandID="50" MetaJournal="000007FED23AA0A8" IsCurrentVersion="1" Variables="000007FED23A9E08" MissingImage="0"><Variable Type="ULong" Name="jnlAssign.cbAssignData" NDimensions="0" Override="" OverrideVariable="">65</Variable><Variable Type="UByte" Name="jnlAssign.byAssignData" NDimensions="1" Lower1="1" Upper1="65" Override="" OverrideVariable="">20 0 0 0 214 1 0 0 125 1 0 0 16 0 0 0 29 0 0 0 71 114 101 101 110 72 97 116 65 118 101 114 97 103 101 0 83 104 111 119 82 101 103 105 111 110 83 116 97 116 105 115 116 105 99 115 46 65 118 101 114 97 103 101 0 </Variable></FunctionEntry><FunctionEntry GUID="{0x79f510e1-0xe09c-0x11d3-0x93-0x9a-0x0-0x10-0x5a-0x4-0x2f-0x99}" FunctionName="Show Message and Wait" ApplicationName="journal" VersionNumber="1" MissingImage="0" Disabled="1" Interactive="0" CommandID="51" MetaJournal="000007FED28846F8" IsCurrentVersion="1" Variables="000007FED2884458"><Variable Type="Integer" Name="ShowMessageJNL.nDisplay" NDimensions="0" Override="" OverrideVariable="">3</Variable><Variable Type="Integer" Name="ShowMessageJNL.iTimeout" NDimensions="0" Override="" OverrideVariable="">30</Variable><Variable Type="Logical" Name="ShowMessageJNL.bUseTimeout" NDimensions="0" Override="" OverrideVariable="">FALSE</Variable><Variable Type="String" Name="ShowMessageJNL.stTitle" NDimensions="0" Override="" OverrideVariable="">17 Threshold minimum</Variable><Variable Type="String" Name="ShowMessageJNL.stMessage" NDimensions="0" Override="" OverrideVariable="">36 Threshold Minimum: %Image.ThreshMin%</Variable><Variable Type="Integer" Name="ShowMessageJNL.msgX" NDimensions="0" Override="" OverrideVariable="">621</Variable><Variable Type="Integer" Name="ShowMessageJNL.msgY" NDimensions="0" Override="" OverrideVariable="">211</Variable></FunctionEntry><CommentEntry>Command 30 binarizes the GFP-mask image based upon the calculated threshold values.  Puncta with areas between 8 and 80 are then measured.</CommentEntry><FunctionEntry GUID="{0x3cef1da9-0xe09c-0x11d3-0x93-0x9a-0x0-0x10-0x5a-0x4-0x2f-0x99}" FunctionName="Binary" ApplicationName="mmproc" VersionNumber="19940910" Interactive="0" CommandID="52" MetaJournal="000007FEDC031948" IsCurrentVersion="1" Variables="000007FEDC0316A8" MissingImage="0"><Variable Type="Image" Name="jnlBinarize.imSource" NDimensions="0" Override="" OverrideVariable="">m	1 3 9 0 1 -1 -1 8 Untitled </Variable><Variable Type="Image" Name="jnlBinarize.imDest" NDimensions="0" Override="" OverrideVariable="">m	0 6 9 17 1 -1 -1 12 1-bit binary </Variable><Variable Type="Logical" Name="jnlBinarize.bUseThresholdVars" NDimensions="0" Override="" OverrideVariable="">FALSE</Variable><Variable Type="Integer" Name="jnlBinarize.nThresholdState" NDimensions="0" Override="" OverrideVariable="">1</Variable><Variable Type="UInteger" Name="jnlBinarize.uThresholdMin" NDimensions="0" Override="" OverrideVariable="">0</Variable><Variable Type="UInteger" Name="jnlBinarize.uThresholdMax" NDimensions="0" Override="" OverrideVariable="">65535</Variable></FunctionEntry><FunctionEntry GUID="{0x79f51114-0xe09c-0x11d3-0x93-0x9a-0x0-0x10-0x5a-0x4-0x2f-0x99}" FunctionName="Assign Variable" Interactive="0" ApplicationName="mmvar" VersionNumber="1" CommandID="53" MetaJournal="000007FED23AA0A8" IsCurrentVersion="1" Variables="000007FED23A9E08" MissingImage="0"><Variable Type="ULong" Name="jnlAssign.cbAssignData" NDimensions="0" Override="" OverrideVariable="">56</Variable><Variable Type="UByte" Name="jnlAssign.byAssignData" NDimensions="1" Lower1="1" Upper1="56" Override="" OverrideVariable="">20 0 0 0 214 1 0 0 125 1 0 0 11 0 0 0 25 0 0 0 73 109 97 103 101 46 78 97 109 101 0 111 114 103 73 109 97 103 101 43 34 32 49 45 66 105 116 32 66 105 110 97 114 121 34 0 </Variable></FunctionEntry><FunctionEntry GUID="{0x5985ed20-0xa128-0x11d4-0xb9-0x4d-0x0-0x10-0x5a-0x6b-0xbf-0xf7}" FunctionName="Integrated Morphometry - Measure" ApplicationName="ima" Interactive="0" ExecuteMode="1" VersionNumber="20070706" CommandID="54" MetaJournal="000007FED2A34768" IsCurrentVersion="1" Variables="000007FED2A344C8" MissingImage="0"><Variable Type="Image" Name="jnlMeasure.imSource" NDimensions="0" Override="" OverrideVariable="">m	1 3 9 0 1 -1 -1 12 1-Bit Binary </Variable><Variable Type="Integer" Name="jnlMeasure.nColor" NDimensions="0" Override="" OverrideVariable="">-1</Variable><Variable Type="Image" Name="jnlMeasure.imMask" NDimensions="0">m	1 2 9 2 1 -1 -1 8 Untitled </Variable><Variable Type="Logical" Name="jnlMeasure.bMeasureUsingMask" NDimensions="0">FALSE</Variable></FunctionEntry><FunctionEntry GUID="{0x5985ed22-0xa128-0x11d4-0xb9-0x4d-0x0-0x10-0x5a-0x6b-0xbf-0xf7}" FunctionName="Integrated Morphometry - Log Data" Interactive="0" ApplicationName="ima" VersionNumber="19971223" Disabled="0" CommandID="55" MetaJournal="000007FED2A342C8" IsCurrentVersion="1" Variables="000007FED2A34028" MissingImage="0"><Variable Type="Image" Name="jnlLogData.imSource" NDimensions="0" Override="" OverrideVariable="">m	1 3 9 0 1 -1 -1 8 Untitled </Variable><Variable Type="Integer" Name="jnlLogData.nDisplay" NDimensions="0" Override="" OverrideVariable="">2</Variable><Variable Type="Integer" Name="jnlLogData.nMode" NDimensions="0" Override="" OverrideVariable="">1</Variable><Variable Type="Integer" Name="jnlLogData.nParm" NDimensions="0" Override="" OverrideVariable="">1</Variable><Variable Type="Integer" Name="jnlLogData.nYParm" NDimensions="0" Override="" OverrideVariable="">2</Variable></FunctionEntry><FunctionEntry GUID="{0x79f511cf-0xe09c-0x11d3-0x93-0x9a-0x0-0x10-0x5a-0x4-0x2f-0x99}" FunctionName="Create Regions Around Objects" ApplicationName="traceobj" Interactive="0" ExecuteMode="1" VersionNumber="1" CommandID="56" MetaJournal="000007FED037AAD8" IsCurrentVersion="1" Variables="000007FED037A838" MissingImage="0"><Variable Type="Image" Name="jnlTraceObj.imSource" NDimensions="0" Override="" OverrideVariable="">m	1 3 9 0 1 -1 -1 8 Untitled </Variable></FunctionEntry><CommentEntry>     Labels PSDs</CommentEntry><FunctionEntry GUID="{0x3cef1eb8-0xe09c-0x11d3-0x93-0x9a-0x0-0x10-0x5a-0x4-0x2f-0x99}" FunctionName="Transfer Regions" ApplicationName="mmproc" ExecuteMode="1" Interactive="0" VersionNumber="19990722" CommandID="57" MetaJournal="000007FEDC249B08" IsCurrentVersion="1" Variables="000007FEDC249868" MissingImage="0"><Variable Type="Image" Name="TransferRegionsJNL.imSourceImage" NDimensions="0" Override="" OverrideVariable="">m	1 7 9 0 1 52 0 12 1-Bit Binary </Variable><Variable Type="Image" Name="TransferRegionsJNL.imDestImage" NDimensions="0" Override="" OverrideVariable="">m	1 7 9 0 1 7 0 8 Untitled </Variable><Variable Type="Integer" Name="TransferRegionsJNL.nRegionSel" NDimensions="0" Override="" OverrideVariable="">2</Variable><Variable Type="Logical" Name="TransferRegionsJNL.bSrcClear" NDimensions="0" Override="" OverrideVariable="">FALSE</Variable><Variable Type="Logical" Name="TransferRegionsJNL.bDstClear" NDimensions="0" Override="" OverrideVariable="">FALSE</Variable></FunctionEntry><FunctionEntry GUID="{0x79f51116-0xe09c-0x11d3-0x93-0x9a-0x0-0x10-0x5a-0x4-0x2f-0x99}" FunctionName="Log Variable" Interactive="0" ApplicationName="mmvar" MissingImage="0" VersionNumber="20040107" Disabled="1" CommandID="58" MetaJournal="000007FED23AA978" IsCurrentVersion="1" Variables="000007FED23AA6D8"><Variable Type="Integer" Name="jnlLog.nLogType" NDimensions="0" Override="" OverrideVariable="">1</Variable><Variable Type="String" Name="jnlLog.stVariable" NDimensions="0" Override="" OverrideVariable="">8 orgImage</Variable><Variable Type="Logical" Name="jnlLog.bOneLine" NDimensions="0" Override="" OverrideVariable="">FALSE</Variable><Variable Type="Logical" Name="jnlLog.bLogHeader" NDimensions="0" Override="" OverrideVariable="">FALSE</Variable></FunctionEntry><FunctionEntry GUID="{0x70b83fa0-0xbbb-0x11d4-0xb0-0x99-0x0-0x10-0x4b-0xca-0xa3-0x69}" FunctionName="Region Measurements" Interactive="0" ApplicationName="mmproc" VersionNumber="20061219" CommandID="59" MetaJournal="000007FEDC0EDA88" IsCurrentVersion="1" Variables="000007FEDC0ED7E8" MissingImage="0"><Variable Type="Image" Name="jnlRgnMeasurements.imSource" NDimensions="0" Override="" OverrideVariable="">m	1 2 9 2 1 -1 -1 8 Untitled </Variable><Variable Type="Integer" Name="jnlRgnMeasurements.nSelectorPlane" NDimensions="0" Override="" OverrideVariable="">9</Variable><Variable Type="Integer" Name="jnlRgnMeasurements.nTab" NDimensions="0" Override="" OverrideVariable="">0</Variable><Variable Type="Integer" Name="jnlRgnMeasurements.nPopInclude" NDimensions="0" Override="" OverrideVariable="">0</Variable><Variable Type="Integer" Name="jnlRgnMeasurements.nDisplayViews" NDimensions="0" Override="" OverrideVariable="">0</Variable><Variable Type="Integer" Name="jnlRgnMeasurements.nRegionLabel" NDimensions="0" Override="" OverrideVariable="">12</Variable><Variable Type="Integer" Name="jnlRgnMeasurements.nChannel" NDimensions="0" Override="" OverrideVariable="">0</Variable><Variable Type="Logical" Name="jnlRgnMeasurements.bUseThreshold" NDimensions="0" Override="" OverrideVariable="">FALSE</Variable><Variable Type="Logical" Name="jnlRgnMeasurements.abMeasurements" NDimensions="1" Lower1="0" Upper1="30" Override="" OverrideVariable="">TRUE FALSE FALSE FALSE FALSE FALSE FALSE FALSE FALSE FALSE FALSE FALSE FALSE FALSE FALSE FALSE FALSE FALSE FALSE FALSE FALSE FALSE FALSE FALSE FALSE FALSE FALSE FALSE FALSE FALSE FALSE </Variable><Variable Type="Logical" Name="jnlRgnMeasurements.abRegionLabels" NDimensions="1" Lower1="0" Upper1="16" Override="" OverrideVariable="">FALSE FALSE FALSE FALSE FALSE FALSE FALSE FALSE FALSE FALSE FALSE FALSE FALSE FALSE FALSE FALSE FALSE </Variable><Variable Type="Long" Name="jnlRgnMeasurements.nSpecifiedPlane" NDimensions="0" Override="" OverrideVariable="">0</Variable><Variable Type="Integer" Name="jnlRgnMeasurements.nPopGraphType" NDimensions="0">0</Variable><Variable Type="Integer" Name="jnlRgnMeasurements.anPopGraphXAxis" NDimensions="1" Lower1="0" Upper1="3">0 0 0 0 </Variable><Variable Type="Integer" Name="jnlRgnMeasurements.anPopGraphYAxis" NDimensions="1" Lower1="0" Upper1="3">0 0 0 0 </Variable><Variable Type="Integer" Name="jnlRgnMeasurements.nGraphNumBin" NDimensions="0">10</Variable><Variable Type="Integer" Name="jnlRgnMeasurements.nPopGraphUnit" NDimensions="0">0</Variable><Variable Type="String" Name="jnlRgnMeasurements.strGraphSettings" NDimensions="0">0 </Variable><Variable Type="Logical" Name="jnlRgnMeasurements.bLogCalibration" NDimensions="0">TRUE</Variable><Variable Type="Logical" Name="jnlRgnMeasurements.bLogHeaders" NDimensions="0">TRUE</Variable></FunctionEntry><FunctionEntry GUID="{0x3cef1e6b-0xe09c-0x11d3-0x93-0x9a-0x0-0x10-0x5a-0x4-0x2f-0x99}" FunctionName="New" ApplicationName="mmproc" Interactive="0" ExecuteMode="1" VersionNumber="19990715" MissingImage="0" Disabled="1" CommandID="60" MetaJournal="000007FEDC172CF8" IsCurrentVersion="1" Variables="000007FEDC172A58"><Variable Type="Integer" Name="newImageJNL.nWidth" NDimensions="0" Override="" OverrideVariable="">1024</Variable><Variable Type="Integer" Name="newImageJNL.nHeight" NDimensions="0" Override="" OverrideVariable="">1024</Variable><Variable Type="Integer" Name="newImageJNL.nDepth" NDimensions="0" Override="" OverrideVariable="">1</Variable><Variable Type="UInteger" Name="newImageJNL.nGray" NDimensions="0" Override="" OverrideVariable="">1</Variable><Variable Type="String" Name="newImageJNL.nName" NDimensions="0" Override="" OverrideVariable="">8 Untitled</Variable><Variable Type="Image" Name="newImageJNL.imNew" NDimensions="0" Override="" OverrideVariable="">m	0 6 9 17 1 -1 -1 3 New </Variable><Variable Type="UByte" Name="newImageJNL.r" NDimensions="0" Override="" OverrideVariable="">0</Variable><Variable Type="UByte" Name="newImageJNL.g" NDimensions="0" Override="" OverrideVariable="">0</Variable><Variable Type="UByte" Name="newImageJNL.b" NDimensions="0" Override="" OverrideVariable="">0</Variable><Variable Type="UInteger" Name="newImageJNL.r16" NDimensions="0" Override="" OverrideVariable="">0</Variable><Variable Type="UInteger" Name="newImageJNL.g16" NDimensions="0" Override="" OverrideVariable="">0</Variable><Variable Type="UInteger" Name="newImageJNL.b16" NDimensions="0" Override="" OverrideVariable="">0</Variable></FunctionEntry><FunctionEntry VersionNumber="19990722" GUID="{0x3cef1eb8-0xe09c-0x11d3-0x93-0x9a-0x0-0x10-0x5a-0x4-0x2f-0x99}" FunctionName="Transfer Regions" ApplicationName="mmproc" Interactive="0" ExecuteMode="1" MissingImage="0" Disabled="1" CommandID="61" MetaJournal="000007FEDC249B08" IsCurrentVersion="1" Variables="000007FEDC249868"><Variable Type="Image" Name="TransferRegionsJNL.imSourceImage" NDimensions="0" Override="" OverrideVariable="">m	1 7 9 0 1 52 0 12 1-Bit Binary </Variable><Variable Type="Image" Name="TransferRegionsJNL.imDestImage" NDimensions="0" Override="" OverrideVariable="">m	1 3 9 0 1 -1 -1 8 Untitled </Variable><Variable Type="Integer" Name="TransferRegionsJNL.nRegionSel" NDimensions="0" Override="" OverrideVariable="">2</Variable><Variable Type="Logical" Name="TransferRegionsJNL.bSrcClear" NDimensions="0" Override="" OverrideVariable="">FALSE</Variable><Variable Type="Logical" Name="TransferRegionsJNL.bDstClear" NDimensions="0" Override="" OverrideVariable="">FALSE</Variable></FunctionEntry><FunctionEntry VersionNumber="19941110" GUID="{0x79f510ef-0xe09c-0x11d3-0x93-0x9a-0x0-0x10-0x5a-0x4-0x2f-0x99}" FunctionName="Loop for all Regions" ApplicationName="journal" ExecuteMode="1" Interactive="0" MissingImage="0" Disabled="1" CommandID="62" MetaJournal="000007FED2888998" IsCurrentVersion="1" Variables="000007FED28886F8"><Variable Type="Image" Name="jnlLoopRegions.im" NDimensions="0" Override="" OverrideVariable="">m	1 3 9 0 1 -1 -1 8 Untitled </Variable><Variable Type="String" Name="jnlLoopRegions.stJournalName" NDimensions="0" Override="" OverrideVariable="">41 C:\MM\app\mmproc\journals\PaintRegion.jnl</Variable></FunctionEntry><FunctionEntry VersionNumber="1" GUID="{0x3cef1e75-0xe09c-0x11d3-0x93-0x9a-0x0-0x10-0x5a-0x4-0x2f-0x99}" FunctionName="Clear Regions" ApplicationName="mmproc" ExecuteMode="1" Interactive="0" MissingImage="0" Disabled="1" CommandID="63" MetaJournal="000007FEDC1BD0D8" IsCurrentVersion="1" Variables="000007FEDC1BCE38"><Variable Type="Image" Name="ClearRegionsJNL.clearImage" NDimensions="0" Override="" OverrideVariable="">m	1 3 9 0 1 -1 -1 8 Untitled </Variable></FunctionEntry><FunctionEntry VersionNumber="1" GUID="{0x3cef1daa-0xe09c-0x11d3-0x93-0x9a-0x0-0x10-0x5a-0x4-0x2f-0x99}" FunctionName="Erode Image" ApplicationName="mmproc" Interactive="0" ExecuteMode="1" MissingImage="0" Disabled="1" CommandID="64" MetaJournal="000007FEDC031DF8" IsCurrentVersion="1" Variables="000007FEDC031B58"><Variable Type="Image" Name="jnlErode.imSource" NDimensions="0" Override="" OverrideVariable="">m	1 3 9 0 1 -1 -1 8 Untitled </Variable><Variable Type="Image" Name="jnlErode.imDest" NDimensions="0" Override="" OverrideVariable="">m	0 6 9 17 1 -1 -1 5 Erode </Variable><Variable Type="Integer" Name="jnlErode.nThresh" NDimensions="0" Override="" OverrideVariable="">1</Variable><Variable Type="Integer" Name="jnlErode.cRepeat" NDimensions="0" Override="" OverrideVariable="">1</Variable><Variable Type="Logical" Name="jnlErode.bKeepLastPixel" NDimensions="0" Override="" OverrideVariable="">FALSE</Variable></FunctionEntry><FunctionEntry VersionNumber="1" GUID="{0x3cef1daa-0xe09c-0x11d3-0x93-0x9a-0x0-0x10-0x5a-0x4-0x2f-0x99}" FunctionName="Erode Image" ApplicationName="mmproc" Interactive="0" ExecuteMode="1" MissingImage="0" Disabled="1" CommandID="65" MetaJournal="000007FEDC031DF8" IsCurrentVersion="1" Variables="000007FEDC031B58"><Variable Type="Image" Name="jnlErode.imSource" NDimensions="0" Override="" OverrideVariable="">m	1 3 9 0 1 -1 -1 5 Erode </Variable><Variable Type="Image" Name="jnlErode.imDest" NDimensions="0" Override="" OverrideVariable="">m	0 6 9 17 1 -1 -1 5 Erode </Variable><Variable Type="Integer" Name="jnlErode.nThresh" NDimensions="0" Override="" OverrideVariable="">1</Variable><Variable Type="Integer" Name="jnlErode.cRepeat" NDimensions="0" Override="" OverrideVariable="">1</Variable><Variable Type="Logical" Name="jnlErode.bKeepLastPixel" NDimensions="0" Override="" OverrideVariable="">FALSE</Variable></FunctionEntry><FunctionEntry VersionNumber="1" GUID="{0x3cef1daa-0xe09c-0x11d3-0x93-0x9a-0x0-0x10-0x5a-0x4-0x2f-0x99}" FunctionName="Erode Image" ApplicationName="mmproc" Interactive="0" ExecuteMode="1" MissingImage="0" Disabled="1" CommandID="66" MetaJournal="000007FEDC031DF8" IsCurrentVersion="1" Variables="000007FEDC031B58"><Variable Type="Image" Name="jnlErode.imSource" NDimensions="0" Override="" OverrideVariable="">m	1 3 9 0 1 -1 -1 5 Erode </Variable><Variable Type="Image" Name="jnlErode.imDest" NDimensions="0" Override="" OverrideVariable="">m	0 6 9 17 1 -1 -1 5 Erode </Variable><Variable Type="Integer" Name="jnlErode.nThresh" NDimensions="0" Override="" OverrideVariable="">1</Variable><Variable Type="Integer" Name="jnlErode.cRepeat" NDimensions="0" Override="" OverrideVariable="">1</Variable><Variable Type="Logical" Name="jnlErode.bKeepLastPixel" NDimensions="0" Override="" OverrideVariable="">FALSE</Variable></FunctionEntry><FunctionEntry VersionNumber="1" GUID="{0x3cef1daa-0xe09c-0x11d3-0x93-0x9a-0x0-0x10-0x5a-0x4-0x2f-0x99}" FunctionName="Erode Image" ApplicationName="mmproc" Interactive="0" ExecuteMode="1" MissingImage="0" Disabled="1" CommandID="67" MetaJournal="000007FEDC031DF8" IsCurrentVersion="1" Variables="000007FEDC031B58"><Variable Type="Image" Name="jnlErode.imSource" NDimensions="0" Override="" OverrideVariable="">m	1 3 9 0 1 -1 -1 5 Erode </Variable><Variable Type="Image" Name="jnlErode.imDest" NDimensions="0" Override="" OverrideVariable="">m	0 6 9 17 1 -1 -1 5 Erode </Variable><Variable Type="Integer" Name="jnlErode.nThresh" NDimensions="0" Override="" OverrideVariable="">1</Variable><Variable Type="Integer" Name="jnlErode.cRepeat" NDimensions="0" Override="" OverrideVariable="">1</Variable><Variable Type="Logical" Name="jnlErode.bKeepLastPixel" NDimensions="0" Override="" OverrideVariable="">FALSE</Variable></FunctionEntry><FunctionEntry GUID="{0x3cef1db3-0xe09c-0x11d3-0x93-0x9a-0x0-0x10-0x5a-0x4-0x2f-0x99}" FunctionName="Invert" ApplicationName="mmproc" Interactive="0" ExecuteMode="1" VersionNumber="1" MissingImage="0" Disabled="1" CommandID="68" MetaJournal="000007FEDC034968" IsCurrentVersion="1" Variables="000007FEDC0346C8"><Variable Type="Image" Name="jnlInvert.imSource" NDimensions="0" Override="" OverrideVariable="">m	1 3 9 0 1 -1 -1 7 Erode-2 </Variable><Variable Type="Image" Name="jnlInvert.imDest" NDimensions="0" Override="" OverrideVariable="">m	0 6 9 17 1 -1 -1 6 Invert </Variable></FunctionEntry><FunctionEntry GUID="{0x3cef1da3-0xe09c-0x11d3-0x93-0x9a-0x0-0x10-0x5a-0x4-0x2f-0x99}" FunctionName="Arithmetic" ApplicationName="mmproc" Interactive="0" VersionNumber="20060202" MissingImage="0" Disabled="1" CommandID="69" MetaJournal="000007FEDC010918" IsCurrentVersion="1" Variables="000007FEDC010678"><Variable Type="Integer" Name="arithmeticJNL.iOperation" NDimensions="0" Override="" OverrideVariable="">3</Variable><Variable Type="Integer" Name="arithmeticJNL.iSecondSource" NDimensions="0" Override="" OverrideVariable="">2</Variable><Variable Type="UInteger" Name="arithmeticJNL.nNumerator" NDimensions="0" Override="" OverrideVariable="">1</Variable><Variable Type="UInteger" Name="arithmeticJNL.nDenominator" NDimensions="0" Override="" OverrideVariable="">1</Variable><Variable Type="Integer" Name="arithmeticJNL.nResultDepth" NDimensions="0" Override="" OverrideVariable="">8</Variable><Variable Type="Image" Name="arithmeticJNL.imSource1" NDimensions="0" Override="" OverrideVariable="">m	1 3 9 0 1 -1 -1 8 Untitled </Variable><Variable Type="Image" Name="arithmeticJNL.imSource2" NDimensions="0" Override="" OverrideVariable="">m	1 2 9 2 1 -1 -1 8 Untitled </Variable><Variable Type="Image" Name="arithmeticJNL.imDest" NDimensions="0" Override="" OverrideVariable="">m	0 6 9 17 1 -1 -1 8 Multiply </Variable></FunctionEntry><FunctionEntry GUID="{0x2262151a-0x6cbb-0x4729-0x9d-0x54-0xb5-0xa6-0x5e-0x73-0x2-0xb4}" FunctionName="Set LUT Model" ApplicationName="mmproc" ExecuteMode="1" Interactive="0" VersionNumber="1" MissingImage="0" Disabled="1" CommandID="70" MetaJournal="000007FEDC083EB8" IsCurrentVersion="1" Variables="000007FEDC083C18"><Variable Type="Image" Name="jnlSetLUT.imSrc" NDimensions="0" Override="" OverrideVariable="">m	1 3 10 0 1 -1 -1 8 Multiply </Variable><Variable Type="Integer" Name="jnlSetLUT.nLutModel" NDimensions="0" Override="" OverrideVariable="">3</Variable></FunctionEntry><FunctionEntry GUID="{0x3cef1e82-0xe09c-0x11d3-0x93-0x9a-0x0-0x10-0x5a-0x4-0x2f-0x99}" FunctionName="Copy to 8-bit Image" Interactive="0" ApplicationName="mmproc" VersionNumber="20010323" MissingImage="0" Disabled="1" CommandID="71" MetaJournal="000007FEDC1D4238" IsCurrentVersion="1" Variables="000007FEDC1D3F98"><Variable Type="Image" Name="copyTo8JNL.imSource" NDimensions="0" Override="" OverrideVariable="">m	1 7 9 0 1 14 0 8 Untitled </Variable><Variable Type="Image" Name="copyTo8JNL.imDest" NDimensions="0" Override="" OverrideVariable="">m	0 6 9 17 1 -1 -1 10 8-Bit Copy </Variable><Variable Type="Logical" Name="copyTo8JNL.bXferName" NDimensions="0" Override="" OverrideVariable="">FALSE</Variable><Variable Type="Logical" Name="copyTo8JNL.bCopyEntireStack" NDimensions="0" Override="" OverrideVariable="">FALSE</Variable></FunctionEntry><FunctionEntry GUID="{0x3cef1da3-0xe09c-0x11d3-0x93-0x9a-0x0-0x10-0x5a-0x4-0x2f-0x99}" FunctionName="Arithmetic" ApplicationName="mmproc" Interactive="0" ExecuteMode="1" VersionNumber="20060202" MissingImage="1" Disabled="1" CommandID="72" MetaJournal="000007FEDC010918" IsCurrentVersion="1" Variables="000007FEDC010678"><Variable Type="Integer" Name="arithmeticJNL.iOperation" NDimensions="0" Override="" OverrideVariable="">2</Variable><Variable Type="Integer" Name="arithmeticJNL.iSecondSource" NDimensions="0" Override="" OverrideVariable="">1</Variable><Variable Type="UInteger" Name="arithmeticJNL.nNumerator" NDimensions="0" Override="" OverrideVariable="">0</Variable><Variable Type="UInteger" Name="arithmeticJNL.nDenominator" NDimensions="0" Override="" OverrideVariable="">1</Variable><Variable Type="Integer" Name="arithmeticJNL.nResultDepth" NDimensions="0" Override="" OverrideVariable="">8</Variable><Variable Type="Image" Name="arithmeticJNL.imSource1" NDimensions="0" Override="" OverrideVariable="">m	1 3 9 0 1 -1 -1 10 Arithmetic </Variable><Variable Type="Image" Name="arithmeticJNL.imSource2" NDimensions="0" Override="" OverrideVariable="">m	1 7 9 0 1 69 0 10 Arithmetic </Variable><Variable Type="Image" Name="arithmeticJNL.imDest" NDimensions="0" Override="" OverrideVariable="">m	0 6 9 17 1 -1 -1 10 Arithmetic </Variable></FunctionEntry><FunctionEntry GUID="{0x3cef1db8-0xe09c-0x11d3-0x93-0x9a-0x0-0x10-0x5a-0x4-0x2f-0x99}" FunctionName="Color Combine" ApplicationName="mmproc" Interactive="0" ExecuteMode="1" VersionNumber="20020702" MissingImage="1" Disabled="1" CommandID="73" MetaJournal="000007FEDC046FF8" IsCurrentVersion="1" Variables="000007FEDC046D58"><Variable Type="Image" Name="jnlColorEncode.imRed" NDimensions="0" Override="" OverrideVariable="">m	1 7 9 0 1 72 0 8 Subtract </Variable><Variable Type="Image" Name="jnlColorEncode.imGreen" NDimensions="0" Override="" OverrideVariable="">m	1 7 9 0 1 69 0 8 Multiply </Variable><Variable Type="Image" Name="jnlColorEncode.imBlue" NDimensions="0" Override="" OverrideVariable="">m	1 2 9 2 1 -1 -1 8 Untitled </Variable><Variable Type="Image" Name="jnlColorEncode.imStack" NDimensions="0" Override="" OverrideVariable="">m	1 2 9 2 1 -1 -1 8 Untitled </Variable><Variable Type="Image" Name="jnlColorEncode.imDest" NDimensions="0" Override="" OverrideVariable="">m	0 6 9 17 1 -1 -1 13 Color Combine </Variable><Variable Type="Image" Name="jnlColorEncode.imSource8" NDimensions="0" Override="" OverrideVariable="">m	1 2 9 2 1 -1 -1 8 Untitled </Variable><Variable Type="Logical" Name="jnlColorEncode.bColorEncode" NDimensions="0" Override="" OverrideVariable="">FALSE</Variable><Variable Type="Integer" Name="jnlColorEncode.nSource" NDimensions="0" Override="" OverrideVariable="">1</Variable><Variable Type="Integer" Name="jnlColorEncode.nResultDepth" NDimensions="0" Override="" OverrideVariable="">2</Variable><Variable Type="Logical" Name="jnlColorEncode.bHueRendering" NDimensions="0" Override="" OverrideVariable="">FALSE</Variable></FunctionEntry><FunctionEntry GUID="{0x79f51114-0xe09c-0x11d3-0x93-0x9a-0x0-0x10-0x5a-0x4-0x2f-0x99}" FunctionName="Assign Variable" Interactive="0" ApplicationName="mmvar" VersionNumber="1" MissingImage="0" Disabled="1" CommandID="74" MetaJournal="000007FED23AA0A8" IsCurrentVersion="1" Variables="000007FED23A9E08"><Variable Type="ULong" Name="jnlAssign.cbAssignData" NDimensions="0" Override="" OverrideVariable="">57</Variable><Variable Type="UByte" Name="jnlAssign.byAssignData" NDimensions="1" Lower1="1" Upper1="57" Override="" OverrideVariable="">20 0 0 0 214 1 0 0 125 1 0 0 11 0 0 0 26 0 0 0 73 109 97 103 101 46 78 97 109 101 0 111 114 103 73 109 97 103 101 43 34 32 67 111 108 111 114 32 67 111 109 98 105 110 101 34 0 </Variable></FunctionEntry><CommentEntry>NEW:  Closes images used for labeling PSDs and optionally logs the final data.</CommentEntry><FunctionEntry GUID="{0x3cef1e54-0xe09c-0x11d3-0x93-0x9a-0x0-0x10-0x5a-0x4-0x2f-0x99}" FunctionName="Close" ApplicationName="mmproc" VersionNumber="1" Interactive="0" MissingImage="1" Disabled="1" CommandID="75" MetaJournal="000007FEDC15FCE8" IsCurrentVersion="1" Variables="000007FEDC15FA48"><Variable Type="Image" Name="jnlCloseImage.im" NDimensions="0" Override="" OverrideVariable="">m	1 7 9 0 1 72 0 8 Untitled </Variable><Variable Type="Logical" Name="jnlCloseImage.bSaveIt" NDimensions="0" Override="" OverrideVariable="">FALSE</Variable></FunctionEntry><FunctionEntry GUID="{0x3cef1e54-0xe09c-0x11d3-0x93-0x9a-0x0-0x10-0x5a-0x4-0x2f-0x99}" FunctionName="Close" Interactive="0" ApplicationName="mmproc" VersionNumber="1" MissingImage="1" Disabled="1" CommandID="76" MetaJournal="000007FEDC15FCE8" IsCurrentVersion="1" Variables="000007FEDC15FA48"><Variable Type="Image" Name="jnlCloseImage.im" NDimensions="0" Override="" OverrideVariable="">m	1 7 9 0 1 68 0 8 Untitled </Variable><Variable Type="Logical" Name="jnlCloseImage.bSaveIt" NDimensions="0" Override="" OverrideVariable="">FALSE</Variable></FunctionEntry><FunctionEntry GUID="{0x3cef1e54-0xe09c-0x11d3-0x93-0x9a-0x0-0x10-0x5a-0x4-0x2f-0x99}" FunctionName="Close" Interactive="0" ApplicationName="mmproc" VersionNumber="1" MissingImage="1" Disabled="1" CommandID="77" MetaJournal="000007FEDC15FCE8" IsCurrentVersion="1" Variables="000007FEDC15FA48"><Variable Type="Image" Name="jnlCloseImage.im" NDimensions="0" Override="" OverrideVariable="">m	1 7 9 0 1 67 0 8 Untitled </Variable><Variable Type="Logical" Name="jnlCloseImage.bSaveIt" NDimensions="0" Override="" OverrideVariable="">FALSE</Variable></FunctionEntry><FunctionEntry GUID="{0x3cef1e54-0xe09c-0x11d3-0x93-0x9a-0x0-0x10-0x5a-0x4-0x2f-0x99}" FunctionName="Close" Interactive="0" ApplicationName="mmproc" VersionNumber="1" MissingImage="1" Disabled="1" CommandID="78" MetaJournal="000007FEDC15FCE8" IsCurrentVersion="1" Variables="000007FEDC15FA48"><Variable Type="Image" Name="jnlCloseImage.im" NDimensions="0" Override="" OverrideVariable="">m	1 7 9 0 1 66 0 8 Untitled </Variable><Variable Type="Logical" Name="jnlCloseImage.bSaveIt" NDimensions="0" Override="" OverrideVariable="">FALSE</Variable></FunctionEntry><FunctionEntry GUID="{0x3cef1e54-0xe09c-0x11d3-0x93-0x9a-0x0-0x10-0x5a-0x4-0x2f-0x99}" FunctionName="Close" Interactive="0" ApplicationName="mmproc" VersionNumber="1" MissingImage="1" Disabled="1" CommandID="79" MetaJournal="000007FEDC15FCE8" IsCurrentVersion="1" Variables="000007FEDC15FA48"><Variable Type="Image" Name="jnlCloseImage.im" NDimensions="0" Override="" OverrideVariable="">m	1 7 9 0 1 65 0 8 Untitled </Variable><Variable Type="Logical" Name="jnlCloseImage.bSaveIt" NDimensions="0" Override="" OverrideVariable="">FALSE</Variable></FunctionEntry><FunctionEntry GUID="{0x3cef1e54-0xe09c-0x11d3-0x93-0x9a-0x0-0x10-0x5a-0x4-0x2f-0x99}" FunctionName="Close" Interactive="0" ApplicationName="mmproc" VersionNumber="1" MissingImage="1" Disabled="1" CommandID="80" MetaJournal="000007FEDC15FCE8" IsCurrentVersion="1" Variables="000007FEDC15FA48"><Variable Type="Image" Name="jnlCloseImage.im" NDimensions="0" Override="" OverrideVariable="">m	1 7 9 0 1 64 0 8 Untitled </Variable><Variable Type="Logical" Name="jnlCloseImage.bSaveIt" NDimensions="0" Override="" OverrideVariable="">FALSE</Variable></FunctionEntry><FunctionEntry GUID="{0x3cef1e54-0xe09c-0x11d3-0x93-0x9a-0x0-0x10-0x5a-0x4-0x2f-0x99}" FunctionName="Close" Interactive="0" ApplicationName="mmproc" VersionNumber="1" MissingImage="1" Disabled="1" CommandID="81" MetaJournal="000007FEDC15FCE8" IsCurrentVersion="1" Variables="000007FEDC15FA48"><Variable Type="Image" Name="jnlCloseImage.im" NDimensions="0" Override="" OverrideVariable="">m	1 7 9 0 1 60 0 8 Untitled </Variable><Variable Type="Logical" Name="jnlCloseImage.bSaveIt" NDimensions="0" Override="" OverrideVariable="">FALSE</Variable></FunctionEntry><FunctionEntry GUID="{0x3cef1e54-0xe09c-0x11d3-0x93-0x9a-0x0-0x10-0x5a-0x4-0x2f-0x99}" FunctionName="Close" Interactive="0" ApplicationName="mmproc" VersionNumber="1" MissingImage="1" Disabled="1" CommandID="82" MetaJournal="000007FEDC15FCE8" IsCurrentVersion="1" Variables="000007FEDC15FA48"><Variable Type="Image" Name="jnlCloseImage.im" NDimensions="0" Override="" OverrideVariable="">m	1 7 9 0 1 69 0 8 Untitled </Variable><Variable Type="Logical" Name="jnlCloseImage.bSaveIt" NDimensions="0" Override="" OverrideVariable="">FALSE</Variable></FunctionEntry><FunctionEntry GUID="{0x3cef1e54-0xe09c-0x11d3-0x93-0x9a-0x0-0x10-0x5a-0x4-0x2f-0x99}" FunctionName="Close" Interactive="0" ApplicationName="mmproc" VersionNumber="1" CommandID="83" MetaJournal="000007FEDC15FCE8" IsCurrentVersion="1" Variables="000007FEDC15FA48" MissingImage="0"><Variable Type="Image" Name="jnlCloseImage.im" NDimensions="0" Override="" OverrideVariable="">m	1 7 9 0 1 52 0 8 Untitled </Variable><Variable Type="Logical" Name="jnlCloseImage.bSaveIt" NDimensions="0" Override="" OverrideVariable="">FALSE</Variable></FunctionEntry><FunctionEntry GUID="{0x3cef1e54-0xe09c-0x11d3-0x93-0x9a-0x0-0x10-0x5a-0x4-0x2f-0x99}" FunctionName="Close" Interactive="0" ApplicationName="mmproc" VersionNumber="1" CommandID="84" MetaJournal="000007FEDC15FCE8" IsCurrentVersion="1" Variables="000007FEDC15FA48" MissingImage="0"><Variable Type="Image" Name="jnlCloseImage.im" NDimensions="0" Override="" OverrideVariable="">m	1 7 9 0 1 42 0 8 Untitled </Variable><Variable Type="Logical" Name="jnlCloseImage.bSaveIt" NDimensions="0" Override="" OverrideVariable="">FALSE</Variable></FunctionEntry><FunctionEntry GUID="{0x3cef1e54-0xe09c-0x11d3-0x93-0x9a-0x0-0x10-0x5a-0x4-0x2f-0x99}" FunctionName="Close" Interactive="0" ApplicationName="mmproc" VersionNumber="1" MissingImage="1" Disabled="1" CommandID="85" MetaJournal="000007FEDC15FCE8" IsCurrentVersion="1" Variables="000007FEDC15FA48"><Variable Type="Image" Name="jnlCloseImage.im" NDimensions="0" Override="" OverrideVariable="">m	1 7 9 0 1 71 0 8 Untitled </Variable><Variable Type="Logical" Name="jnlCloseImage.bSaveIt" NDimensions="0" Override="" OverrideVariable="">FALSE</Variable></FunctionEntry><FunctionEntry GUID="{0x3cef1e54-0xe09c-0x11d3-0x93-0x9a-0x0-0x10-0x5a-0x4-0x2f-0x99}" FunctionName="Close" Interactive="0" ApplicationName="mmproc" VersionNumber="1" CommandID="86" MetaJournal="000007FEDC15FCE8" IsCurrentVersion="1" Variables="000007FEDC15FA48" MissingImage="0"><Variable Type="Image" Name="jnlCloseImage.im" NDimensions="0" Override="" OverrideVariable="">m	1 7 9 0 1 40 0 8 Untitled </Variable><Variable Type="Logical" Name="jnlCloseImage.bSaveIt" NDimensions="0" Override="" OverrideVariable="">FALSE</Variable></FunctionEntry><FunctionEntry GUID="{0x3cef1e54-0xe09c-0x11d3-0x93-0x9a-0x0-0x10-0x5a-0x4-0x2f-0x99}" FunctionName="Close" Interactive="0" ApplicationName="mmproc" VersionNumber="1" CommandID="87" MetaJournal="000007FEDC15FCE8" IsCurrentVersion="1" Variables="000007FEDC15FA48" MissingImage="0"><Variable Type="Image" Name="jnlCloseImage.im" NDimensions="0" Override="" OverrideVariable="">m	1 7 9 0 1 35 0 8 Untitled </Variable><Variable Type="Logical" Name="jnlCloseImage.bSaveIt" NDimensions="0" Override="" OverrideVariable="">FALSE</Variable></FunctionEntry><FunctionEntry GUID="{0x3cef1e54-0xe09c-0x11d3-0x93-0x9a-0x0-0x10-0x5a-0x4-0x2f-0x99}" FunctionName="Close" Interactive="0" ApplicationName="mmproc" VersionNumber="1" CommandID="88" MetaJournal="000007FEDC15FCE8" IsCurrentVersion="1" Variables="000007FEDC15FA48" MissingImage="0"><Variable Type="Image" Name="jnlCloseImage.im" NDimensions="0" Override="" OverrideVariable="">m	1 7 9 0 1 33 0 8 Untitled </Variable><Variable Type="Logical" Name="jnlCloseImage.bSaveIt" NDimensions="0" Override="" OverrideVariable="">FALSE</Variable></FunctionEntry><FunctionEntry GUID="{0x3cef1e54-0xe09c-0x11d3-0x93-0x9a-0x0-0x10-0x5a-0x4-0x2f-0x99}" FunctionName="Close" Interactive="0" ApplicationName="mmproc" VersionNumber="1" CommandID="89" MetaJournal="000007FEDC15FCE8" IsCurrentVersion="1" Variables="000007FEDC15FA48" MissingImage="0"><Variable Type="Image" Name="jnlCloseImage.im" NDimensions="0" Override="" OverrideVariable="">m	1 7 9 0 1 31 0 8 Untitled </Variable><Variable Type="Logical" Name="jnlCloseImage.bSaveIt" NDimensions="0" Override="" OverrideVariable="">FALSE</Variable></FunctionEntry><FunctionEntry GUID="{0x3cef1e54-0xe09c-0x11d3-0x93-0x9a-0x0-0x10-0x5a-0x4-0x2f-0x99}" FunctionName="Close" Interactive="0" ApplicationName="mmproc" VersionNumber="1" CommandID="90" MetaJournal="000007FEDC15FCE8" IsCurrentVersion="1" Variables="000007FEDC15FA48" MissingImage="0"><Variable Type="Image" Name="jnlCloseImage.im" NDimensions="0" Override="" OverrideVariable="">m	1 7 9 0 1 29 0 8 Untitled </Variable><Variable Type="Logical" Name="jnlCloseImage.bSaveIt" NDimensions="0" Override="" OverrideVariable="">FALSE</Variable></FunctionEntry><FunctionEntry GUID="{0x3cef1e54-0xe09c-0x11d3-0x93-0x9a-0x0-0x10-0x5a-0x4-0x2f-0x99}" FunctionName="Close" Interactive="0" ApplicationName="mmproc" VersionNumber="1" CommandID="91" MetaJournal="000007FEDC15FCE8" IsCurrentVersion="1" Variables="000007FEDC15FA48" MissingImage="0"><Variable Type="Image" Name="jnlCloseImage.im" NDimensions="0" Override="" OverrideVariable="">m	1 7 9 0 1 14 0 8 Untitled </Variable><Variable Type="Logical" Name="jnlCloseImage.bSaveIt" NDimensions="0" Override="" OverrideVariable="">FALSE</Variable></FunctionEntry><FunctionEntry GUID="{0x3cef1e54-0xe09c-0x11d3-0x93-0x9a-0x0-0x10-0x5a-0x4-0x2f-0x99}" FunctionName="Close" Interactive="0" ApplicationName="mmproc" VersionNumber="1" CommandID="92" MetaJournal="000007FEDC15FCE8" IsCurrentVersion="1" Variables="000007FEDC15FA48" MissingImage="0"><Variable Type="Image" Name="jnlCloseImage.im" NDimensions="0" Override="" OverrideVariable="">m	1 7 9 0 1 7 0 8 Untitled </Variable><Variable Type="Logical" Name="jnlCloseImage.bSaveIt" NDimensions="0" Override="" OverrideVariable="">FALSE</Variable></FunctionEntry><FunctionEntry GUID="{0x79f510e1-0xe09c-0x11d3-0x93-0x9a-0x0-0x10-0x5a-0x4-0x2f-0x99}" FunctionName="Show Message and Wait" ApplicationName="journal" VersionNumber="1" Interactive="0" MissingImage="0" Disabled="1" CommandID="93" MetaJournal="000007FED28846F8" IsCurrentVersion="1" Variables="000007FED2884458"><Variable Type="Integer" Name="ShowMessageJNL.nDisplay" NDimensions="0" Override="" OverrideVariable="">3</Variable><Variable Type="Integer" Name="ShowMessageJNL.iTimeout" NDimensions="0" Override="" OverrideVariable="">30</Variable><Variable Type="Logical" Name="ShowMessageJNL.bUseTimeout" NDimensions="0" Override="" OverrideVariable="">FALSE</Variable><Variable Type="String" Name="ShowMessageJNL.stTitle" NDimensions="0" Override="" OverrideVariable="">17 Threshold minimum</Variable><Variable Type="String" Name="ShowMessageJNL.stMessage" NDimensions="0" Override="" OverrideVariable="">48 Press cancel if you do not wish to log the data.</Variable><Variable Type="Integer" Name="ShowMessageJNL.msgX" NDimensions="0" Override="" OverrideVariable="">621</Variable><Variable Type="Integer" Name="ShowMessageJNL.msgY" NDimensions="0" Override="" OverrideVariable="">211</Variable></FunctionEntry><FunctionEntry GUID="{0x5985ed22-0xa128-0x11d4-0xb9-0x4d-0x0-0x10-0x5a-0x6b-0xbf-0xf7}" FunctionName="Integrated Morphometry - Log Data" Interactive="0" ApplicationName="ima" VersionNumber="19971223" MissingImage="0" Disabled="1" CommandID="94" MetaJournal="000007FED2A342C8" IsCurrentVersion="1" Variables="000007FED2A34028"><Variable Type="Image" Name="jnlLogData.imSource" NDimensions="0" Override="" OverrideVariable="">m	1 3 9 0 1 -1 -1 8 Untitled </Variable><Variable Type="Integer" Name="jnlLogData.nDisplay" NDimensions="0" Override="" OverrideVariable="">2</Variable><Variable Type="Integer" Name="jnlLogData.nMode" NDimensions="0" Override="" OverrideVariable="">1</Variable><Variable Type="Integer" Name="jnlLogData.nParm" NDimensions="0" Override="" OverrideVariable="">1</Variable><Variable Type="Integer" Name="jnlLogData.nYParm" NDimensions="0" Override="" OverrideVariable="">2</Variable></FunctionEntry><FunctionEntry GUID="{0x3cef1e43-0xe09c-0x11d3-0x93-0x9a-0x0-0x10-0x5a-0x4-0x2f-0x99}" FunctionName="Set Logging Row and Column" Interactive="0" ApplicationName="mmproc" MissingImage="0" VersionNumber="20030531" Disabled="1" CommandID="95" MetaJournal="000007FEDC135B88" IsCurrentVersion="1" Variables="000007FEDC1358E8"><Variable Type="Integer" Name="jnlMoveToRowOrColumn.nLogType" NDimensions="0" Override="" OverrideVariable="">4</Variable><Variable Type="Logical" Name="jnlMoveToRowOrColumn.bAbsoluteRowMode" NDimensions="0" Override="" OverrideVariable="">TRUE</Variable><Variable Type="Logical" Name="jnlMoveToRowOrColumn.bAbsoluteColMode" NDimensions="0" Override="" OverrideVariable="">TRUE</Variable><Variable Type="Integer" Name="jnlMoveToRowOrColumn.nRow" NDimensions="0" Override="" OverrideVariable="">1</Variable><Variable Type="Integer" Name="jnlMoveToRowOrColumn.nCol" NDimensions="0" Override="" OverrideVariable="">25</Variable><Variable Type="Integer" Name="jnlMoveToRowOrColumn.nRowOffset" NDimensions="0" Override="" OverrideVariable="">0</Variable><Variable Type="Integer" Name="jnlMoveToRowOrColumn.nColOffset" NDimensions="0" Override="" OverrideVariable="">0</Variable><Variable Type="Logical" Name="jnlMoveToRowOrColumn.bSetAnchorCol" NDimensions="0" Override="" OverrideVariable="">TRUE</Variable><Variable Type="Logical" Name="jnlMoveToRowOrColumn.bRefFromLastPos" NDimensions="0" Override="" OverrideVariable="">TRUE</Variable></FunctionEntry><FunctionEntry GUID="{0x79f51116-0xe09c-0x11d3-0x93-0x9a-0x0-0x10-0x5a-0x4-0x2f-0x99}" FunctionName="Log Variable" Interactive="0" ApplicationName="mmvar" Disabled="0" VersionNumber="20040107" CommandID="96" MetaJournal="000007FED23AA978" IsCurrentVersion="1" Variables="000007FED23AA6D8" MissingImage="0"><Variable Type="Integer" Name="jnlLog.nLogType" NDimensions="0" Override="" OverrideVariable="">4</Variable><Variable Type="String" Name="jnlLog.stVariable" NDimensions="0" Override="" OverrideVariable="">16 EntireRedAverage</Variable><Variable Type="Logical" Name="jnlLog.bOneLine" NDimensions="0" Override="" OverrideVariable="">TRUE</Variable><Variable Type="Logical" Name="jnlLog.bLogHeader" NDimensions="0" Override="" OverrideVariable="">FALSE</Variable></FunctionEntry><FunctionEntry GUID="{0x79f51116-0xe09c-0x11d3-0x93-0x9a-0x0-0x10-0x5a-0x4-0x2f-0x99}" FunctionName="Log Variable" Interactive="0" ApplicationName="mmvar" Disabled="0" VersionNumber="20040107" CommandID="97" MetaJournal="000007FED23AA978" IsCurrentVersion="1" Variables="000007FED23AA6D8" MissingImage="0"><Variable Type="Integer" Name="jnlLog.nLogType" NDimensions="0" Override="" OverrideVariable="">4</Variable><Variable Type="String" Name="jnlLog.stVariable" NDimensions="0" Override="" OverrideVariable="">20 EntireRedStDeviation</Variable><Variable Type="Logical" Name="jnlLog.bOneLine" NDimensions="0" Override="" OverrideVariable="">TRUE</Variable><Variable Type="Logical" Name="jnlLog.bLogHeader" NDimensions="0" Override="" OverrideVariable="">FALSE</Variable></FunctionEntry><FunctionEntry GUID="{0x79f51116-0xe09c-0x11d3-0x93-0x9a-0x0-0x10-0x5a-0x4-0x2f-0x99}" FunctionName="Log Variable" Interactive="0" ApplicationName="mmvar" Disabled="0" VersionNumber="20040107" CommandID="98" MetaJournal="000007FED23AA978" IsCurrentVersion="1" Variables="000007FED23AA6D8" MissingImage="0"><Variable Type="Integer" Name="jnlLog.nLogType" NDimensions="0" Override="" OverrideVariable="">4</Variable><Variable Type="String" Name="jnlLog.stVariable" NDimensions="0" Override="" OverrideVariable="">18 EntireGreenAverage</Variable><Variable Type="Logical" Name="jnlLog.bOneLine" NDimensions="0" Override="" OverrideVariable="">TRUE</Variable><Variable Type="Logical" Name="jnlLog.bLogHeader" NDimensions="0" Override="" OverrideVariable="">FALSE</Variable></FunctionEntry><FunctionEntry GUID="{0x79f51116-0xe09c-0x11d3-0x93-0x9a-0x0-0x10-0x5a-0x4-0x2f-0x99}" FunctionName="Log Variable" Interactive="0" ApplicationName="mmvar" Disabled="0" VersionNumber="20040107" CommandID="99" MetaJournal="000007FED23AA978" IsCurrentVersion="1" Variables="000007FED23AA6D8" MissingImage="0"><Variable Type="Integer" Name="jnlLog.nLogType" NDimensions="0" Override="" OverrideVariable="">4</Variable><Variable Type="String" Name="jnlLog.stVariable" NDimensions="0" Override="" OverrideVariable="">22 EntireGreenStDeviation</Variable><Variable Type="Logical" Name="jnlLog.bOneLine" NDimensions="0" Override="" OverrideVariable="">TRUE</Variable><Variable Type="Logical" Name="jnlLog.bLogHeader" NDimensions="0" Override="" OverrideVariable="">FALSE</Variable></FunctionEntry><FunctionEntry GUID="{0x79f51116-0xe09c-0x11d3-0x93-0x9a-0x0-0x10-0x5a-0x4-0x2f-0x99}" FunctionName="Log Variable" Interactive="0" ApplicationName="mmvar" VersionNumber="20040107" CommandID="100" MetaJournal="000007FED23AA978" IsCurrentVersion="1" Variables="000007FED23AA6D8" MissingImage="0"><Variable Type="Integer" Name="jnlLog.nLogType" NDimensions="0" Override="" OverrideVariable="">4</Variable><Variable Type="String" Name="jnlLog.stVariable" NDimensions="0" Override="" OverrideVariable="">15 GreenHatAverage</Variable><Variable Type="Logical" Name="jnlLog.bOneLine" NDimensions="0" Override="" OverrideVariable="">TRUE</Variable><Variable Type="Logical" Name="jnlLog.bLogHeader" NDimensions="0" Override="" OverrideVariable="">FALSE</Variable></FunctionEntry><FunctionEntry GUID="{0x79f51116-0xe09c-0x11d3-0x93-0x9a-0x0-0x10-0x5a-0x4-0x2f-0x99}" FunctionName="Log Variable" Interactive="0" ApplicationName="mmvar" CommandID="101" VersionNumber="20040107" MetaJournal="000007FED23AA978" IsCurrentVersion="1" Variables="000007FED23AA6D8" MissingImage="0"><Variable Type="Integer" Name="jnlLog.nLogType" NDimensions="0" Override="" OverrideVariable="">4</Variable><Variable Type="String" Name="jnlLog.stVariable" NDimensions="0" Override="" OverrideVariable="">15 RedThresholdMin</Variable><Variable Type="Logical" Name="jnlLog.bOneLine" NDimensions="0" Override="" OverrideVariable="">TRUE</Variable><Variable Type="Logical" Name="jnlLog.bLogHeader" NDimensions="0" Override="" OverrideVariable="">FALSE</Variable></FunctionEntry><FunctionEntry GUID="{0x79f51114-0xe09c-0x11d3-0x93-0x9a-0x0-0x10-0x5a-0x4-0x2f-0x99}" FunctionName="Assign Variable" Interactive="0" ApplicationName="mmvar" VersionNumber="1" CommandID="102" MetaJournal="000007FED23AA0A8" IsCurrentVersion="1" Variables="000007FED23A9E08" MissingImage="0"><Variable Type="ULong" Name="jnlAssign.cbAssignData" NDimensions="0" Override="" OverrideVariable="">135</Variable><Variable Type="UByte" Name="jnlAssign.byAssignData" NDimensions="1" Lower1="1" Upper1="135" Override="" OverrideVariable="">20 0 0 0 214 1 0 0 125 1 0 0 15 0 0 0 100 0 0 0 73 109 97 103 101 46 70 105 108 101 80 97 116 104 0 34 67 58 92 85 115 101 114 115 92 84 104 97 121 101 114 32 76 97 98 92 68 101 115 107 116 111 112 92 74 111 98 115 95 65 110 97 108 121 115 105 115 95 66 97 116 99 104 92 80 117 110 99 116 97 45 79 118 101 114 108 97 121 115 92 34 43 32 111 114 103 73 109 97 103 101 43 34 80 117 110 99 116 97 79 118 101 114 108 97 121 34 43 34 46 116 105 102 34 0 </Variable></FunctionEntry><FunctionEntry GUID="{0x3cef1e7e-0xe09c-0x11d3-0x93-0x9a-0x0-0x10-0x5a-0x4-0x2f-0x99}" FunctionName="Save" ApplicationName="mmproc" Interactive="0" VersionNumber="1" MissingImage="1" Disabled="1" CommandID="103" MetaJournal="000007FEDC1D1078" IsCurrentVersion="1" Variables="000007FEDC1D0DD8"><Variable Type="Image" Name="saveJNL.imSave" NDimensions="0" Override="" OverrideVariable="">m	1 7 9 0 1 73 0 8 Untitled </Variable><Variable Type="Integer" Name="saveJNL.nParm" NDimensions="0" Override="" OverrideVariable="">0</Variable></FunctionEntry><FunctionEntry GUID="{0x3cef1e54-0xe09c-0x11d3-0x93-0x9a-0x0-0x10-0x5a-0x4-0x2f-0x99}" FunctionName="Close" Interactive="0" ApplicationName="mmproc" VersionNumber="1" MissingImage="1" Disabled="1" CommandID="104" MetaJournal="000007FEDC15FCE8" IsCurrentVersion="1" Variables="000007FEDC15FA48"><Variable Type="Image" Name="jnlCloseImage.im" NDimensions="0" Override="" OverrideVariable="">m	1 7 9 0 1 73 0 8 Untitled </Variable><Variable Type="Logical" Name="jnlCloseImage.bSaveIt" NDimensions="0" Override="" OverrideVariable="">FALSE</Variable></FunctionEntry></CodeBlock></Journal>
